# Supplementary material for: Comparative Transcriptomics Reveals Novel and Differential Long-Noncoding RNA Responses Underlying Interferon-Mediated Antiviral Regulation in Porcine Alveolar Macrophages
Source: Pathogens. 2025 Dec 26;15(1):35. doi: 10.3390/pathogens15010035 (PMC12844857; doi:10.3390/pathogens15010035)
Supplement: Supplementary file 1 [file pathogens-15-00035-s001.zip]

Archive with 4 entries (2 files):
- pathogens-4068075-supplementary/
- pathogens-4068075-supplementary/pathogens-4068075 - Supplementary 1/
- pathogens-4068075-supplementary/pathogens-4068075 - Supplementary 1/pathogens-4068075-supplementary.xlsx
- pathogens-4068075-supplementary/pathogens-4068075 - Supplementary 1/Supplemental Figure S1-S3.pdf
