# Supplementary material for: Comparative Transcriptomics Reveals Novel and Differential Long-Noncoding RNA Responses Underlying Interferon-Mediated Antiviral Regulation in Porcine Alveolar Macrophages
Source: Pathogens. 2025 Dec 26;15(1):35. doi: 10.3390/pathogens15010035 (PMC12844857; doi:10.3390/pathogens15010035)
Supplement: Supplementary file 1 [file pathogens-15-00035-s001.zip › pathogens-4068075-supplementary/pathogens-4068075 - Supplementary 1/pathogens-4068075-supplementary.xlsx]

## Sheet: Table S1
Table S1: Software used in the analysis
Software	Version	Parameter	Remarks
HISAT2	v2.0.4	--rna-strandness RF	Mapping to reference
StringTie	v1.3.1	--	Transcripts assembly
Cuffcompare	v2.1.1	--	Transcripts compare
Ballgown	--	For sample with non-replicate: qvalue<0.05	Quantification and Differential Analysis
Cuffdiff	v2.1.1	For sample with bio-replicate: qvalue<0.05	Quantification and Differential Analysis
CNCI	version2	--	Coding-Potential Analysis
CPC	cpc-0.9-r2	e-value = 1e-10	Coding-Potential Analysis
Pfam-scan	v1.3	-E 0.001 --domE 0.001 -pfamB	Detection of Known Protein Domain
PhyloCSF	20121028	--orf=ATGStop;- frames=3;-removeRefGaps	Coding-Potential Analysis
phastCons	V1.3	--	Conservation Analysis
rMATS	V3.2.5	--	Alternative splicing (AS) Analysis
GATK	v3.5	--	SNP/InDel
R- WGCNA	v1.73	--	Weighted Correlation Network Analysis
GOSeq,topGO,hmmscan	Release2.12	enrichmentMethod:Wallenius;padjust:BH	GO Enrichment
KOBAS	v3.0	Blast 1e-10;padjust:BH	KEGG Enrichment
Blast	v2.2.28	-evalue 1e-10	protein-protein interactions
This table list all software tools, versions, and key parameters applied throughout the analysis workflow, including read alignment, transcript assembly, coding-potential prediction, conservation evaluation, differential expression, and functional enrichment. Together, these tools form an integrated and standardized pipeline for comprehensive lncRNA and mRNA characterization.

## Sheet: Table S2
Table S2: Summary of quality control across four experimental groups
Sample name	Raw reads	Clean reads	Clean bases	Error rate(%)	Q20(%)	Q30(%)	GC content(%)
P1	90284642	88711244	13.3G	0.03	97.56	93.53	53.74
P2	83084248	81698196	12.3G	0.03	97.28	92.88	53.74
P3	85481978	83905840	12.6G	0.03	97.67	93.8	53.34
P4	91860194	90253536	13.5G	0.03	97.46	93.27	52.2
This table summarizes raw and clean read counts, total clean bases, base‐calling error rate, and quality score distributions (Q20 and Q30), along with GC content for each sample (P1–P4). All libraries generated 83–92 million raw reads and 12.3–13.5 Gb of clean bases with a consistently low error rate (0.03%). High Q20 (≥97%) and Q30 (≥92%) values indicate excellent base quality across samples, an…

## Sheet: Table S3
Table S3: Complete list of novel and annotated porcine lncRNAs and mRNAs with FPKM values.
Transcript_id	Gene_id	Official_Symbol	Gene_type	P1	P2	P3	P4
TUCP_000001	XLOC_000001	--	TUCP	5.27088	5.50733	4.51712	3.76342
TUCP_000002	XLOC_000003	--	TUCP	0.432434	0.260188	0.586321	0.288355
ENSSSCT00000046027	ENSSSCG00000037372	-	protein_coding	1.83178	1.59094	1.54096	1.03727
LNC_000411	XLOC_023389	--	intronic_lncRNA	9.27906	10.0344	11.5018	12.9897
ENSSSCT00000058189	ENSSSCG00000027257	PSMB1	protein_coding	201.79	189.965	171.999	188.935
ENSSSCT00000023500	ENSSSCG00000027257	PSMB1	protein_coding	0.930916	0.869305	0.961375	0.407277
ENSSSCT00000055371	ENSSSCG00000029697	FAM120B	protein_coding	0	0	0	1.45234
ENSSSCT00000038814	ENSSSCG00000029697	FAM120B	protein_coding	3.67033	4.39418	2.95114	2.23828
ENSSSCT00000063290	ENSSSCG00000029697	FAM120B	protein_coding	3.09696	0.280063	0	0
ENSSSCT00000041397	ENSSSCG00000029697	FAM120B	protein_coding	0	1.93483	1.17948	1.1191
TUCP_000003	XLOC_000017	--	TUCP	0.670137	0.883315	0.545233	0.513474
ENSSSCT00000042748	ENSSSCG00000029697	FAM120B	protein_coding	0.210704	0	0.283923	0.052173
ENSSSCT00000047788	ENSSSCG00000029697	FAM120B	protein_coding	0.94261	1.10763	0.712241	0.375617
ENSSSCT00000026580	ENSSSCG00000029697	FAM120B	protein_coding	0.495753	0.006476	0.213444	0.002384
TUCP_000148	XLOC_023409	--	TUCP	1.44693	1.72545	0.870213	0.619531
ENSSSCT00000062318	ENSSSCG00000027726	DLL1	protein_coding	7.82291	7.6281	3.82876	2.28724
ENSSSCT00000024788	ENSSSCG00000027726	DLL1	protein_coding	0.010156	0.10581	0.052822	0.004376
TUCP_000004	XLOC_000065	--	TUCP	2.45718	2.72372	1.13737	0.768936
TUCP_000005	XLOC_000065	--	TUCP	0.093863	0.096363	0.01595	0.199621
LNC_000412	XLOC_023480	--	lincRNA	0	0.97396	0	0
LNC_000413	XLOC_023480	--	lincRNA	0.906793	0	0.199354	0.256088
LNC_000414	XLOC_023481	--	lincRNA	0.372223	0.848649	0.31295	0.451323
LNC_000415	XLOC_023481	--	lincRNA	0.68741	9.7e-05	0	0
LNC_000001	XLOC_000073	--	lincRNA	1.35548	1.51154	0.531835	0.438145
LNC_000416	XLOC_023503	--	lincRNA	0.355957	0	0	0.219728
ENSSSCT00000077472	ENSSSCG00000047845	-	protein_coding	0.090821	0.091561	0.081544	0.011391
ENSSSCT00000004434	ENSSSCG00000004010	ERMARD	protein_coding	0.910268	0	0.939492	0.618904
ENSSSCT00000040859	ENSSSCG00000004010	ERMARD	protein_coding	0.407188	1.07819	1.06299	0.612252
ENSSSCT00000037459	ENSSSCG00000004010	ERMARD	protein_coding	1.53537	1.70298	0.416015	0.757844
ENSSSCT00000055698	ENSSSCG00000004010	ERMARD	protein_coding	0	0	0	0
ENSSSCT00000041743	ENSSSCG00000004010	ERMARD	protein_coding	0.072196	0.059469	0.061384	0.053696
ENSSSCT00000083111	ENSSSCG00000004009	TCTE3	protein_coding	0.080077	0.187637	0.120299	0.123205
ENSSSCT00000004433	ENSSSCG00000004009	TCTE3	protein_coding	0	0	0	0
ENSSSCT00000004429	ENSSSCG00000030155	PHF10	protein_coding	0.045503	0.355851	0.014991	0.027387
ENSSSCT00000004435	ENSSSCG00000030155	PHF10	protein_coding	2.79667	2.64617	1.6374	1.65781
LNC_000417	XLOC_023538	--	intronic_lncRNA	1.1638	0.981645	0.722673	0.743352
ENSSSCT00000031463	ENSSSCG00000030155	PHF10	protein_coding	0.652737	0.83063	0.767896	0.582866
ENSSSCT00000056161	ENSSSCG00000030155	PHF10	protein_coding	2.34095	1.42133	1.47476	1.20419
ENSSSCT00000022754	ENSSSCG00000038931	C6orf120	protein_coding	39.9712	37.6081	30.618	29.0434
ENSSSCT00000086163	ENSSSCG00000004008	-	protein_coding	0.007854	0	0	0.010659
ENSSSCT00000080489	ENSSSCG00000004008	-	protein_coding	0	0	0	0
ENSSSCT00000083994	ENSSSCG00000004008	-	protein_coding	0.196009	0.073303	0.238545	0.283033
ENSSSCT00000004431	ENSSSCG00000004008	-	protein_coding	0	0	0	0
LNC_000418	XLOC_023539	--	antisense_lncRNA	0.392559	0.059661	0.093078	0.043149
LNC_000419	XLOC_023567	--	lincRNA	0.569871	0.682932	0.628025	0.462287
LNC_000420	XLOC_023567	--	lincRNA	0.46575	0.10241	0.131448	0.056265
ENSSSCT00000044270	ENSSSCG00000004012	THBS2	protein_coding	0.014722	0.262963	4.26986	0.02536
ENSSSCT00000004436	ENSSSCG00000004012	THBS2	protein_coding	0.040325	0	0	0.02508
ENSSSCT00000085457	ENSSSCG00000004012	THBS2	protein_coding	6.52402	7.29959	4.0833	5.91099
ENSSSCT00000064251	ENSSSCG00000004012	THBS2	protein_coding	2.42002	1.37196	2.18139	2.54138
ENSSSCT00000084254	ENSSSCG00000004012	THBS2	protein_coding	0.00851	0.589019	0.011716	0.017737
ENSSSCT00000082164	ENSSSCG00000004012	THBS2	protein_coding	0	0	0	0
LNC_000421	XLOC_023587	--	antisense_lncRNA	0.445263	0.018382	0.062008	0.109799
TUCP_000149	XLOC_023587	--	TUCP	0.016749	0.246518	0.565985	0.403145
TUCP_000150	XLOC_023587	--	TUCP	0.474443	0.507275	0.434543	0.549012
TUCP_000151	XLOC_023587	--	TUCP	1.46298	1.60165	1.62071	1.21648
LNC_000422	XLOC_023648	--	lincRNA	0.074006	0.12001	0.079169	0.516988
LNC_000423	XLOC_023672	--	lincRNA	0.072233	0.289503	0	0.444669
ENSSSCT00000088316	ENSSSCG00000004013	SMOC2	protein_coding	0	0	0	0
ENSSSCT00000004437	ENSSSCG00000004013	SMOC2	protein_coding	0	0.039884	0.011232	0
ENSSSCT00000073328	ENSSSCG00000004013	SMOC2	protein_coding	0.045398	0	0	0
ENSSSCT00000054680	ENSSSCG00000004013	SMOC2	protein_coding	0	0	0	0
ENSSSCT00000069935	ENSSSCG00000004013	SMOC2	protein_coding	0.062919	0.127048	0.089171	0.082891
ENSSSCT00000050017	ENSSSCG00000031703	DACT2	protein_coding	0.157908	0.070971	0.134757	0.062672
ENSSSCT00000027970	ENSSSCG00000004017	-	protein_coding	0.144917	0.102092	0.096605	0.053215
ENSSSCT00000004441	ENSSSCG00000004016	-	protein_coding	0.269025	0.098659	0.125796	0.18155
ENSSSCT00000039396	ENSSSCG00000004018	AFDN	protein_coding	0.139579	0.112576	0.007118	0
ENSSSCT00000043070	ENSSSCG00000004018	AFDN	protein_coding	0	0	0	0.09533
ENSSSCT00000083946	ENSSSCG00000004018	AFDN	protein_coding	0	0	0	1.86489
ENSSSCT00000085884	ENSSSCG00000004018	AFDN	protein_coding	3.54108	4.13021	2.7345	0.587737
TUCP_000006	XLOC_000386	--	TUCP	0.659354	0.714215	0.460877	0.621347
ENSSSCT00000073335	ENSSSCG00000004018	AFDN	protein_coding	0.053004	0.033946	0.013091	0.044297
ENSSSCT00000051253	ENSSSCG00000004018	AFDN	protein_coding	0.025392	0.005731	0.004149	0.003392
ENSSSCT00000004443	ENSSSCG00000004018	AFDN	protein_coding	0	0	0	0.000256
LNC_000002	XLOC_000387	--	intronic_lncRNA	0.43342	0.931811	0.408148	0.561831
LNC_000003	XLOC_000387	--	intronic_lncRNA	0.462168	0.303707	0.315909	0.278395
ENSSSCT00000004444	ENSSSCG00000027404	UNC93A	protein_coding	0	0	0	0
ENSSSCT00000023133	ENSSSCG00000027404	UNC93A	protein_coding	0.997799	1.25478	1.57079	1.34306
ENSSSCT00000059154	ENSSSCG00000027404	UNC93A	protein_coding	0.103772	0.045627	0.094543	0.08663
ENSSSCT00000086836	ENSSSCG00000032403	-	protein_coding	0	0	0	0
ENSSSCT00000058461	ENSSSCG00000032403	-	protein_coding	0.106584	0.043906	0.036359	0.064772
ENSSSCT00000026678	ENSSSCG00000024562	CCR6	protein_coding	0.203314	0.111052	0.19383	0.091673
ENSSSCT00000038732	ENSSSCG00000034196	-	protein_coding	0	0	0	0
ENSSSCT00000054266	ENSSSCG00000004023	FGFR1OP	protein_coding	0.237502	0.96157	0.737938	0.611808
ENSSSCT00000004448	ENSSSCG00000004023	FGFR1OP	protein_coding	2.50549	0	0	0
ENSSSCT00000059456	ENSSSCG00000004023	FGFR1OP	protein_coding	0.006648	0.006528	0.032124	0.09296
ENSSSCT00000087930	ENSSSCG00000004024	-	protein_coding	0	5.02789	3.84639	2.54205
ENSSSCT00000082373	ENSSSCG00000004024	-	protein_coding	0.364256	0	1.18281	0.01271
ENSSSCT00000004450	ENSSSCG00000004024	-	protein_coding	0	0	0	0
LNC_000424	XLOC_023921	--	intronic_lncRNA	3.487	4.11747	5.68278	6.30641
ENSSSCT00000044112	ENSSSCG00000004024	-	protein_coding	20.0517	0.855543	11.9957	22.6774
ENSSSCT00000064938	ENSSSCG00000004024	-	protein_coding	19.3881	20.9254	30.8259	31.391
ENSSSCT00000064255	ENSSSCG00000004024	-	protein_coding	13.5754	29.1675	33.3088	25.3879
ENSSSCT00000046761	ENSSSCG00000004024	-	protein_coding	0.003765	0.009785	0.007897	0.012199
ENSSSCT00000004447	ENSSSCG00000004022	RPS6KA2	protein_coding	0	0	0	0
ENSSSCT00000049529	ENSSSCG00000004022	RPS6KA2	protein_coding	0	0	0.066902	0
ENSSSCT00000058943	ENSSSCG00000004022	RPS6KA2	protein_coding	0	0	0	0
ENSSSCT00000078486	ENSSSCG00000004022	RPS6KA2	protein_coding	0.098283	0.009578	0	0.064697
ENSSSCT00000044784	ENSSSCG00000004022	RPS6KA2	protein_coding	0	0	0	0
ENSSSCT00000041914	ENSSSCG00000004022	RPS6KA2	protein_coding	0	0	0	0
ENSSSCT00000052370	ENSSSCG00000004022	RPS6KA2	protein_coding	0.033761	0	0	0
ENSSSCT00000061934	ENSSSCG00000004022	RPS6KA2	protein_coding	0.038531	0	0	0.032086
ENSSSCT00000081849	ENSSSCG00000004022	RPS6KA2	protein_coding	0	0.128768	0	0
ENSSSCT00000056494	ENSSSCG00000004022	RPS6KA2	protein_coding	0.0089	0	0	0.016649
LNC_000425	XLOC_023938	--	intronic_lncRNA	3.69252	4.0255	2.88036	4.07212
ENSSSCT00000075149	ENSSSCG00000032916	-	protein_coding	18.2726	16.8117	1.45373	47.1176
ENSSSCT00000091595	ENSSSCG00000032916	-	protein_coding	0	0	0	0
ENSSSCT00000064731	ENSSSCG00000032916	-	protein_coding	0.018482	0.053898	0.001089	0.001494
ENSSSCT00000083136	ENSSSCG00000032916	-	protein_coding	7.26242	7.14362	7.3834	0.816625
LNC_000426	XLOC_023945	--	intronic_lncRNA	1.73158	2.2534	1.89923	2.21504
ENSSSCT00000004445	ENSSSCG00000004020	SFT2D1	protein_coding	53.8265	50.9272	42.3615	48.6809
ENSSSCT00000037176	ENSSSCG00000036609	TBXT	protein_coding	0	0	0	0
ENSSSCT00000037270	ENSSSCG00000036609	TBXT	protein_coding	0.041896	0.103666	0.174582	0.109373
ENSSSCT00000071976	ENSSSCG00000051306	-	protein_coding	0.065376	0.014683	0.005814	0.021585
ENSSSCT00000041923	ENSSSCG00000004027	PDE10A	protein_coding	0	0	0.02907	0.036512
ENSSSCT00000004453	ENSSSCG00000004027	PDE10A	protein_coding	0	0	0	0
ENSSSCT00000081782	ENSSSCG00000004027	PDE10A	protein_coding	0.060688	0	0	0.02534
ENSSSCT00000071222	ENSSSCG00000004027	PDE10A	protein_coding	0	0.012801	0	0
TUCP_000007	XLOC_000789	--	TUCP	1.00226	0.966533	1.45812	1.53524
ENSSSCT00000056118	ENSSSCG00000004029	QKI	protein_coding	26.014	26.9992	34.8194	40.3896
ENSSSCT00000042383	ENSSSCG00000004029	QKI	protein_coding	46.6238	47.5642	62.7877	73.1927
TUCP_000008	XLOC_000789	--	TUCP	1.89504	1.69416	2.24682	2.6618
TUCP_000009	XLOC_000789	--	TUCP	0.244565	0.176846	0.247686	0.304392
TUCP_000010	XLOC_000789	--	TUCP	0.577618	0.953949	0.782203	0.500855
LNC_000427	XLOC_024237	--	lincRNA	0.284415	0.348776	0.268954	0.396029
LNC_000004	XLOC_000810	--	lincRNA	1.05128	1.40768	1.32093	1.33852
ENSSSCT00000057322	ENSSSCG00000038153	PACRG	protein_coding	0	0	0	0
ENSSSCT00000089121	ENSSSCG00000038153	PACRG	protein_coding	0.007826	0.03289	0	0.014664
ENSSSCT00000084928	ENSSSCG00000038153	PACRG	protein_coding	0	0	0	0
ENSSSCT00000069514	ENSSSCG00000004032	PRKN	protein_coding	0	0	0	0
ENSSSCT00000070113	ENSSSCG00000004032	PRKN	protein_coding	0.094636	0.250347	0.351435	0.101265
ENSSSCT00000075359	ENSSSCG00000004032	PRKN	protein_coding	0	0	0	0
ENSSSCT00000069102	ENSSSCG00000050842	-	protein_coding	0.022269	0.007959	0.018307	0.016104
ENSSSCT00000048870	ENSSSCG00000004032	PRKN	protein_coding	0.001037	0	0	0
ENSSSCT00000004459	ENSSSCG00000004032	PRKN	protein_coding	0.051733	0	0	0
ENSSSCT00000066836	ENSSSCG00000004032	PRKN	protein_coding	0	0.030312	0	0
LNC_000428	XLOC_024251	--	intronic_lncRNA	0.67366	0	0.8981	0.678813
LNC_000429	XLOC_024251	--	intronic_lncRNA	0.517082	0	1.09181	1.24019
LNC_000430	XLOC_024251	--	intronic_lncRNA	0	1.04365	0.000371	0.077741
LNC_000431	XLOC_024251	--	intronic_lncRNA	0.716353	0.59107	0.636804	0.300622
ENSSSCT00000004461	ENSSSCG00000004033	AGPAT4	protein_coding	13.6199	14.8913	16.3956	14.6771
ENSSSCT00000084083	ENSSSCG00000004033	AGPAT4	protein_coding	3.29412	3.01996	3.07123	3.10903
ENSSSCT00000088611	ENSSSCG00000004033	AGPAT4	protein_coding	0.047386	0	0.000913	0.017717
ENSSSCT00000049202	ENSSSCG00000004033	AGPAT4	protein_coding	0	0	0	0
ENSSSCT00000070003	ENSSSCG00000004033	AGPAT4	protein_coding	1.24344	0.855124	0.616319	0.592091
ENSSSCT00000004465	ENSSSCG00000004037	MAP3K4	protein_coding	3.04133	3.94968	0	1.30245
ENSSSCT00000027521	ENSSSCG00000004037	MAP3K4	protein_coding	0	0	0.017778	0
ENSSSCT00000068428	ENSSSCG00000004037	MAP3K4	protein_coding	0.582009	0.392952	2.83271	2.62842
ENSSSCT00000068874	ENSSSCG00000004037	MAP3K4	protein_coding	0	0	0.605062	0
ENSSSCT00000076442	ENSSSCG00000004037	MAP3K4	protein_coding	0	0	0	0
TUCP_000011	XLOC_000833	--	TUCP	0.528658	0.447891	0.774709	0.999121
ENSSSCT00000073439	ENSSSCG00000004037	MAP3K4	protein_coding	0.443862	0.33111	0.006933	0.018189
TUCP_000012	XLOC_000834	--	TUCP	0.335223	0.35567	0.446402	0.178462
ENSSSCT00000055744	ENSSSCG00000004038	PLG	protein_coding	0	0	0	0
ENSSSCT00000004466	ENSSSCG00000004038	PLG	protein_coding	0	0	0	0
ENSSSCT00000067197	ENSSSCG00000004038	PLG	protein_coding	0	0	0	0
ENSSSCT00000074765	ENSSSCG00000004038	PLG	protein_coding	0.061237	0.051156	0.023967	0.074942
ENSSSCT00000076640	ENSSSCG00000004038	PLG	protein_coding	0	0	0	0
ENSSSCT00000088617	ENSSSCG00000004038	PLG	protein_coding	0	0	0	0
ENSSSCT00000004467	ENSSSCG00000004039	SLC22A3	protein_coding	9.23476	10.6887	10.7291	9.2932
LNC_000005	XLOC_000849	--	lincRNA	0	0.441187	0.354013	0.070042
ENSSSCT00000004468	ENSSSCG00000004040	SLC22A2	protein_coding	0.014349	0.014005	0.007549	0.019601
ENSSSCT00000004469	ENSSSCG00000004041	SLC22A1	protein_coding	0	0	0	0
ENSSSCT00000046271	ENSSSCG00000004041	SLC22A1	protein_coding	0.119099	0.152267	0.156036	0.093745
ENSSSCT00000086622	ENSSSCG00000004041	SLC22A1	protein_coding	0	0	0	0
ENSSSCT00000024677	ENSSSCG00000004041	SLC22A1	protein_coding	0	0	0	0
ENSSSCT00000067407	ENSSSCG00000004044	IGF2R	protein_coding	0.000435	0.000203	0.000164	0.000153
ENSSSCT00000004472	ENSSSCG00000004044	IGF2R	protein_coding	144.947	156.678	132.977	112.28
TUCP_000013	XLOC_000867	--	TUCP	14.1724	17.18	14.6896	13.3754
LNC_000432	XLOC_024282	--	lincRNA	2.3735	1.19019	2.14001	1.15891
LNC_000433	XLOC_024282	--	lincRNA	2.11137	3.3244	2.62818	3.25368
LNC_000434	XLOC_024282	--	lincRNA	1.3241	1.12171	1.32786	0.97524
LNC_000006	XLOC_000874	--	lincRNA	1.15729	1.30308	1.37076	0.88266
ENSSSCT00000004473	ENSSSCG00000004045	MAS1	protein_coding	0.049958	0.074	0.125972	0.033021
LNC_000007	XLOC_000879	--	lincRNA	0.203029	0.348888	0	0
ENSSSCT00000004474	ENSSSCG00000004046	PNLDC1	protein_coding	0.101695	0.019015	0.046033	0.045563
ENSSSCT00000004475	ENSSSCG00000004047	MRPL18	protein_coding	17.1258	16.623	12.0911	10.0338
ENSSSCT00000043829	ENSSSCG00000004047	MRPL18	protein_coding	0.619385	0.53217	0.731654	0.296959
ENSSSCT00000049476	ENSSSCG00000004048	TCP1	protein_coding	10.4442	11.8726	0	0
ENSSSCT00000065084	ENSSSCG00000004048	TCP1	protein_coding	5.28817	7.19358	0.931075	1.3626
ENSSSCT00000004476	ENSSSCG00000004048	TCP1	protein_coding	33.6889	35.4147	37.8247	28.6078
ENSSSCT00000042694	ENSSSCG00000004048	TCP1	protein_coding	11.8734	8.30773	7.69592	6.9932
ENSSSCT00000044125	ENSSSCG00000004049	ACAT2	protein_coding	15.2026	26.7656	25.823	27.2809
ENSSSCT00000039899	ENSSSCG00000004049	ACAT2	protein_coding	5.66798	2.10024	0	0
ENSSSCT00000004477	ENSSSCG00000004049	ACAT2	protein_coding	6.86659	0.260883	0.424711	0.118376
ENSSSCT00000079409	ENSSSCG00000004049	ACAT2	protein_coding	16.7482	13.7936	13.1296	13.4381
ENSSSCT00000004478	ENSSSCG00000004050	-	protein_coding	0	0	0	0
ENSSSCT00000058364	ENSSSCG00000004050	-	protein_coding	9.64075	20.9515	18.5731	7.91497
ENSSSCT00000087418	ENSSSCG00000004050	-	protein_coding	5.45195	4.05423	6.69549	5.21103
ENSSSCT00000059243	ENSSSCG00000004050	-	protein_coding	0	0	0	0
ENSSSCT00000043325	ENSSSCG00000004050	-	protein_coding	52.2957	52.0027	47.4854	48.1815
ENSSSCT00000039602	ENSSSCG00000040317	SOD2	protein_coding	33.8658	388.565	51.8369	47.8297
ENSSSCT00000054351	ENSSSCG00000040317	SOD2	protein_coding	263.026	14.2142	250.881	312.655
ENSSSCT00000085693	ENSSSCG00000040317	SOD2	protein_coding	665.172	0	757.886	845.417
ENSSSCT00000056447	ENSSSCG00000040317	SOD2	protein_coding	418.514	1738.03	437.921	533.8
ENSSSCT00000004480	ENSSSCG00000004052	FNDC1	protein_coding	0.048676	0.044324	0.04178	0.063398
ENSSSCT00000066410	ENSSSCG00000004052	FNDC1	protein_coding	0	0	0	0
LNC_000435	XLOC_024364	--	lincRNA	0.551682	0.892961	1.06346	0.720115
LNC_000436	XLOC_024364	--	lincRNA	0.028927	0.173354	0.182221	0.436917
LNC_000437	XLOC_024367	--	lincRNA	0.558668	0.684466	0.314357	0.341398
LNC_000438	XLOC_024367	--	lincRNA	1.23122	0.988359	1.54026	1.25284
ENSSSCT00000004481	ENSSSCG00000004053	TAGAP	protein_coding	3.65726	3.30648	6.81873	6.62288
TUCP_000152	XLOC_024373	--	TUCP	0.750891	0.808845	1.74268	1.44315
ENSSSCT00000073831	ENSSSCG00000004053	TAGAP	protein_coding	0.010753	0.370402	0.562122	0.699352
LNC_000439	XLOC_024373	--	intronic_lncRNA	0.563572	0.95388	0.597702	0.697964
ENSSSCT00000004483	ENSSSCG00000004055	RSPH3	protein_coding	0.556326	0.64616	0.567861	0.476998
ENSSSCT00000060453	ENSSSCG00000004055	RSPH3	protein_coding	0	0	0	0
LNC_000008	XLOC_001001	--	lincRNA	0.515013	0.538539	0.300011	0.622314
TUCP_000153	XLOC_024400	--	TUCP	10.609	11.4924	16.3198	16.4417
ENSSSCT00000004487	ENSSSCG00000004058	EZR	protein_coding	43.7669	41.4619	57.4446	55.4896
ENSSSCT00000004486	ENSSSCG00000004057	SYTL3	protein_coding	0.141291	0.090148	0.025291	0.060627
ENSSSCT00000088771	ENSSSCG00000004057	SYTL3	protein_coding	0	0	0	0
ENSSSCT00000054081	ENSSSCG00000033107	DYNLT1	protein_coding	23.7884	23.2304	16.0989	16.2727
ENSSSCT00000042927	ENSSSCG00000033107	DYNLT1	protein_coding	0.152707	0.343152	0.152936	0.005773
ENSSSCT00000086567	ENSSSCG00000033107	DYNLT1	protein_coding	0.529089	0.228597	0.142093	0.098655
ENSSSCT00000076118	ENSSSCG00000033107	DYNLT1	protein_coding	0.239343	0.230936	0.323675	0.27243
ENSSSCT00000072193	ENSSSCG00000033107	DYNLT1	protein_coding	0.023685	0.025425	0.005522	0.005723
ENSSSCT00000082395	ENSSSCG00000024876	TMEM181	protein_coding	0	5.74179	3.4894	0
ENSSSCT00000026720	ENSSSCG00000024876	TMEM181	protein_coding	1.46832	0.067791	0	0.500997
ENSSSCT00000072201	ENSSSCG00000024876	TMEM181	protein_coding	0.02976	0	0	0
LNC_000009	XLOC_001014	--	intronic_lncRNA	0.588664	0.732563	0.518059	0.434724
ENSSSCT00000087583	ENSSSCG00000024876	TMEM181	protein_coding	3.45213	1.14299	0.902982	1.69944
LNC_000010	XLOC_001017	--	antisense_lncRNA	0.573671	0.498306	0.420674	0.354807
ENSSSCT00000050178	ENSSSCG00000031776	-	protein_coding	8.25192	9.48739	6.51606	5.08071
TUCP_000014	XLOC_001018	--	TUCP	0.640959	1.20981	0.608458	0.385714
LNC_000011	XLOC_001018	--	intronic_lncRNA	0.134913	0.05587	0.149148	0.644289
ENSSSCT00000077640	ENSSSCG00000043930	-	protein_coding	0.095652	0.089388	0.044702	0.030852
ENSSSCT00000067537	ENSSSCG00000024019	-	protein_coding	0.270572	0.282012	0.220276	0.086439
ENSSSCT00000032308	ENSSSCG00000024019	-	protein_coding	15.3096	15.1933	12.4077	10.9273
ENSSSCT00000049688	ENSSSCG00000012314	SERAC1	protein_coding	5.42738	2.59721	5.90494	5.89178
ENSSSCT00000084018	ENSSSCG00000012314	SERAC1	protein_coding	0	0	0	0
ENSSSCT00000039355	ENSSSCG00000012314	SERAC1	protein_coding	0.143089	1.5555	0.289469	0.252964
ENSSSCT00000013465	ENSSSCG00000012314	SERAC1	protein_coding	0.374399	3.86326	0.175207	0.154186
ENSSSCT00000071402	ENSSSCG00000012314	SERAC1	protein_coding	0	0	0	0
LNC_000440	XLOC_024418	--	intronic_lncRNA	0.591866	0.483802	0.289775	0
LNC_000441	XLOC_024418	--	intronic_lncRNA	0.264232	0.29494	0.396556	0.56465
LNC_000442	XLOC_024419	--	intronic_lncRNA	0.227224	0.324272	0.391537	0.40881
ENSSSCT00000025405	ENSSSCG00000012315	SYNJ2	protein_coding	0.153029	0.131125	0.192592	0.120776
ENSSSCT00000032465	ENSSSCG00000012315	SYNJ2	protein_coding	0	0	0	0
ENSSSCT00000082582	ENSSSCG00000030535	SNX9	protein_coding	18.8653	0	32.5829	29.8181
ENSSSCT00000053140	ENSSSCG00000030535	SNX9	protein_coding	0	0	0	0
ENSSSCT00000071164	ENSSSCG00000030535	SNX9	protein_coding	14.6549	30.8521	11.9504	12.2359
LNC_000012	XLOC_001038	--	intronic_lncRNA	3.2972	3.71412	4.5618	4.54522
ENSSSCT00000061240	ENSSSCG00000030535	SNX9	protein_coding	7.26995	8.04396	6.97697	5.50972
ENSSSCT00000070261	ENSSSCG00000030535	SNX9	protein_coding	0	0.544136	0	0.507103
ENSSSCT00000090173	ENSSSCG00000030535	SNX9	protein_coding	0.720372	0.900959	0.728721	0.627095
ENSSSCT00000030285	ENSSSCG00000030535	SNX9	protein_coding	0	0	0	0
ENSSSCT00000077237	ENSSSCG00000030535	SNX9	protein_coding	0.007217	0.012652	0.015319	0.011086
ENSSSCT00000086313	ENSSSCG00000048243	-	protein_coding	0.078388	0.034385	0.077977	0.003301
ENSSSCT00000045836	ENSSSCG00000035027	ZDHHC14	protein_coding	1.26615	0.984416	0.519415	0.502481
LNC_000013	XLOC_001068	--	intronic_lncRNA	0.290598	0.440287	0.329381	0.532085
LNC_000014	XLOC_001069	--	intronic_lncRNA	0.156178	0.409982	0.254771	0.04475
ENSSSCT00000053025	ENSSSCG00000038527	-	protein_coding	0.219969	0.281805	0.194843	0.187513
ENSSSCT00000004492	ENSSSCG00000004063	TMEM242	protein_coding	1.59733	1.58247	1.1494	1.24142
ENSSSCT00000068438	ENSSSCG00000004063	TMEM242	protein_coding	0.194219	0.485218	0.451553	0.182343
LNC_000015	XLOC_001090	--	intronic_lncRNA	0.704083	0.851528	0.64531	0.45294
ENSSSCT00000004493	ENSSSCG00000004064	ARID1B	protein_coding	0.013144	0.00043	0.001309	0.047544
ENSSSCT00000058325	ENSSSCG00000004064	ARID1B	protein_coding	0.11622	0.136246	0.090428	0
ENSSSCT00000053144	ENSSSCG00000004064	ARID1B	protein_coding	0	0	0	0
ENSSSCT00000049334	ENSSSCG00000004064	ARID1B	protein_coding	4.77724	5.31413	4.11732	3.25938
ENSSSCT00000043067	ENSSSCG00000004064	ARID1B	protein_coding	0	0.000124	0	0
TUCP_000015	XLOC_001090	--	TUCP	0.79825	0.454472	0.52237	0.395263
LNC_000443	XLOC_024477	--	lincRNA	0	0.414847	0	0
LNC_000444	XLOC_024537	--	lincRNA	0	0.395186	0.136859	0
ENSSSCT00000004497	ENSSSCG00000004068	NOX3	protein_coding	0	0.080764	0	0.066935
ENSSSCT00000031943	ENSSSCG00000024361	TFB1M	protein_coding	5.63483	5.25446	3.46721	2.99906
ENSSSCT00000004494	ENSSSCG00000004065	TIAM2	protein_coding	0.313584	0.286153	0.439206	0.652239
ENSSSCT00000027128	ENSSSCG00000004065	TIAM2	protein_coding	0	0	0	0
ENSSSCT00000023199	ENSSSCG00000004065	TIAM2	protein_coding	0.022159	0	0	0.017733
ENSSSCT00000062929	ENSSSCG00000004070	SCAF8	protein_coding	7.22912	6.36981	0	6.04189
ENSSSCT00000004499	ENSSSCG00000004070	SCAF8	protein_coding	0.229544	1.6172	4.65405	0.765252
ENSSSCT00000048023	ENSSSCG00000004070	SCAF8	protein_coding	1.95425	2.19229	3.22207	0.726085
LNC_000016	XLOC_001262	--	intronic_lncRNA	0.434949	0.398358	0.493494	0.605146
ENSSSCT00000056077	ENSSSCG00000004070	SCAF8	protein_coding	0	0	0	0
LNC_000017	XLOC_001262	--	intronic_lncRNA	0.740868	0.795644	0.472583	0.287844
ENSSSCT00000087929	ENSSSCG00000044991	-	protein_coding	0.011236	0.006111	0	0.005254
ENSSSCT00000004500	ENSSSCG00000004071	-	protein_coding	0.173529	0.153981	0.161792	0.083636
ENSSSCT00000076392	ENSSSCG00000004071	-	protein_coding	0	0	0	0
TUCP_000016	XLOC_001298	--	TUCP	0.908129	0.873287	0.164445	0.191782
ENSSSCT00000004503	ENSSSCG00000004074	OPRM1	protein_coding	0.010708	0.010159	0	0.026711
ENSSSCT00000086175	ENSSSCG00000004074	OPRM1	protein_coding	0.029992	0.011519	0.021733	0.013293
ENSSSCT00000065374	ENSSSCG00000004074	OPRM1	protein_coding	0	0	0	0
ENSSSCT00000004504	ENSSSCG00000004075	RGS17	protein_coding	0.069509	0.107833	0.021924	0.027207
LNC_000445	XLOC_024723	--	intronic_lncRNA	0.472216	0.392767	0.643649	0.598671
ENSSSCT00000087306	ENSSSCG00000004076	MTRF1L	protein_coding	0.022959	0.190297	0.010973	0.037418
ENSSSCT00000004505	ENSSSCG00000004076	MTRF1L	protein_coding	6.41849	5.79951	6.10712	7.29104
ENSSSCT00000061652	ENSSSCG00000004077	FBXO5	protein_coding	0	0	0.008717	0
ENSSSCT00000004506	ENSSSCG00000004077	FBXO5	protein_coding	0	0	0	0
ENSSSCT00000071576	ENSSSCG00000004077	FBXO5	protein_coding	0.067867	0.088603	0.037458	0.037957
ENSSSCT00000004507	ENSSSCG00000004078	VIP	protein_coding	0.035953	0	0.021089	0.007328
ENSSSCT00000084232	ENSSSCG00000031536	MYCT1	protein_coding	0.016377	0.017637	0	0
ENSSSCT00000044896	ENSSSCG00000031536	MYCT1	protein_coding	0	0	0	0
ENSSSCT00000077268	ENSSSCG00000004081	-	protein_coding	0	0	0	0
ENSSSCT00000080474	ENSSSCG00000004081	-	protein_coding	0.011837	0.016001	0	0
ENSSSCT00000030512	ENSSSCG00000004081	-	protein_coding	0.029668	0.067484	0.060192	0
ENSSSCT00000074076	ENSSSCG00000004081	-	protein_coding	0	0	0	0
ENSSSCT00000087508	ENSSSCG00000004081	-	protein_coding	0.043515	0	0	0.043076
ENSSSCT00000004510	ENSSSCG00000004081	-	protein_coding	0	0	0	0
TUCP_000017	XLOC_001414	--	TUCP	0	0.395186	0	0
TUCP_000018	XLOC_001415	--	TUCP	0	0	0.058123	0.475272
ENSSSCT00000073986	ENSSSCG00000049158	-	protein_coding	0.075962	0.015918	0.055183	0.127924
ENSSSCT00000067578	ENSSSCG00000049158	-	protein_coding	0	0	0.022478	0.041094
ENSSSCT00000082300	ENSSSCG00000004082	-	protein_coding	0.661779	0.804551	0.501204	0.515381
LNC_000446	XLOC_024755	--	intronic_lncRNA	0.611347	0.299782	0.432912	0.194275
ENSSSCT00000050808	ENSSSCG00000031744	-	protein_coding	0	0	0	0
ENSSSCT00000004511	ENSSSCG00000004082	-	protein_coding	0.008973	0.043467	0	0
ENSSSCT00000089249	ENSSSCG00000004082	-	protein_coding	0.035751	0.003426	0.007566	0.014383
ENSSSCT00000079800	ENSSSCG00000025777	ESR1	protein_coding	0	0	0.043271	0.011618
ENSSSCT00000035147	ENSSSCG00000025777	ESR1	protein_coding	0.07424	0.054711	0.056735	0.058408
ENSSSCT00000063430	ENSSSCG00000025777	ESR1	protein_coding	0	0	0	0
ENSSSCT00000004517	ENSSSCG00000025777	ESR1	protein_coding	0	0	0.002787	0.004782
ENSSSCT00000024477	ENSSSCG00000025777	ESR1	protein_coding	0	0	0	0
ENSSSCT00000042096	ENSSSCG00000004087	CCDC170	protein_coding	0	0	0	0
ENSSSCT00000030322	ENSSSCG00000004087	CCDC170	protein_coding	0.794357	0.572107	0.45378	0.541318
ENSSSCT00000004518	ENSSSCG00000004087	CCDC170	protein_coding	0.171201	0.414524	0.255369	0.184151
LNC_000018	XLOC_001426	--	intronic_lncRNA	0.068053	0.466017	0.157666	0
LNC_000019	XLOC_001427	--	intronic_lncRNA	0.157311	0.086141	0	0.403868
ENSSSCT00000004519	ENSSSCG00000004088	ARMT1	protein_coding	1.51311	1.46563	1.15829	2.15167
ENSSSCT00000091635	ENSSSCG00000004088	ARMT1	protein_coding	0.593724	0.623675	0.383198	0.858055
ENSSSCT00000066077	ENSSSCG00000004089	RMND1	protein_coding	5.44708	2.34877	2.82842	2.75772
ENSSSCT00000072823	ENSSSCG00000004089	RMND1	protein_coding	0.542874	1.08784	0.665031	0.440043
ENSSSCT00000004520	ENSSSCG00000004089	RMND1	protein_coding	0.475146	1.80038	0.25452	0.278528
TUCP_000154	XLOC_024771	--	TUCP	0.496688	0.527987	0.538814	0.318713
ENSSSCT00000004521	ENSSSCG00000004090	ZBTB2	protein_coding	4.07156	3.69321	2.68618	2.4094
ENSSSCT00000063559	ENSSSCG00000031733	AKAP12	protein_coding	0.246002	0.148231	0.195417	0.150029
ENSSSCT00000071031	ENSSSCG00000004092	MTHFD1L	protein_coding	0.05173	0.030654	0.016992	0
ENSSSCT00000004523	ENSSSCG00000004092	MTHFD1L	protein_coding	0.077888	0.001913	0	0.048522
ENSSSCT00000059971	ENSSSCG00000004092	MTHFD1L	protein_coding	0.486034	0.601796	0.452413	0.200518
ENSSSCT00000038405	ENSSSCG00000032778	PLEKHG1	protein_coding	0.132357	0.089922	0.03973	0.114401
ENSSSCT00000044531	ENSSSCG00000040966	-	protein_coding	0.489667	0	0	0
ENSSSCT00000044721	ENSSSCG00000004093	IYD	protein_coding	0.030073	0.065581	0	0.063205
ENSSSCT00000004525	ENSSSCG00000004093	IYD	protein_coding	0	0	0	0
ENSSSCT00000084792	ENSSSCG00000004094	PPP1R14C	protein_coding	0.065299	0.055317	0.064457	0.030249
ENSSSCT00000004526	ENSSSCG00000004094	PPP1R14C	protein_coding	0	0	0	0
ENSSSCT00000072625	ENSSSCG00000004094	PPP1R14C	protein_coding	0	0.008513	0	0.007317
ENSSSCT00000042802	ENSSSCG00000035574	-	protein_coding	0.073096	0.163436	0.125159	0.179962
ENSSSCT00000053471	ENSSSCG00000032525	-	protein_coding	0	0	0	0.048357
ENSSSCT00000090305	ENSSSCG00000032525	-	protein_coding	0.082778	0.089776	0.070077	0.088288
ENSSSCT00000050027	ENSSSCG00000033578	-	protein_coding	0	0	0	0
ENSSSCT00000071540	ENSSSCG00000033578	-	protein_coding	0.031589	0.042545	0.065097	0.066805
ENSSSCT00000004529	ENSSSCG00000004096	-	protein_coding	0.134096	0	0.05039	0.133201
ENSSSCT00000077619	ENSSSCG00000041378	-	protein_coding	0.025801	0.081881	0.069156	0.117271
ENSSSCT00000004535	ENSSSCG00000026042	ULBP1	protein_coding	0.0269	0.098673	0.112497	0.033495
ENSSSCT00000004536	ENSSSCG00000004101	LRP11	protein_coding	0	0	0	0
ENSSSCT00000062003	ENSSSCG00000004101	LRP11	protein_coding	0.051567	0.074607	0.023667	0.107973
ENSSSCT00000079521	ENSSSCG00000004103	PCMT1	protein_coding	0	0	0	0
ENSSSCT00000004538	ENSSSCG00000004103	PCMT1	protein_coding	22.5764	21.2071	18.6764	16.6691
ENSSSCT00000071292	ENSSSCG00000004103	PCMT1	protein_coding	0.194605	0.122355	0	0
ENSSSCT00000004540	ENSSSCG00000004105	NUP43	protein_coding	0	0	0	0
ENSSSCT00000076736	ENSSSCG00000004105	NUP43	protein_coding	0	0	0	0
ENSSSCT00000052785	ENSSSCG00000004105	NUP43	protein_coding	2.31067	2.45435	1.46916	1.13314
ENSSSCT00000079902	ENSSSCG00000004105	NUP43	protein_coding	0	0	0	0
ENSSSCT00000083506	ENSSSCG00000004105	NUP43	protein_coding	0.032128	0.069412	0.01532	0
ENSSSCT00000049533	ENSSSCG00000031644	-	protein_coding	1.15566	0.618199	0.690537	0.541952
ENSSSCT00000004541	ENSSSCG00000004106	LATS1	protein_coding	8.24512	8.48767	6.77944	5.75345
ENSSSCT00000064835	ENSSSCG00000004106	LATS1	protein_coding	0.004734	0.004114	0.00309	0.001116
ENSSSCT00000023948	ENSSSCG00000004104	KATNA1	protein_coding	5.56491	4.68679	3.59306	3.39097
ENSSSCT00000004539	ENSSSCG00000004104	KATNA1	protein_coding	7.17673	7.14779	5.69679	4.85822
ENSSSCT00000031837	ENSSSCG00000030067	GINM1	protein_coding	19.6653	21.1076	19.8751	18.9339
TUCP_000155	XLOC_024860	--	TUCP	0.57864	0.374005	0.394603	0.379156
ENSSSCT00000024741	ENSSSCG00000028867	PPIL4	protein_coding	2.64645	2.40533	2.21818	2.13713
LNC_000447	XLOC_024866	--	intronic_lncRNA	0.465035	0.565822	0.54819	0.349306
ENSSSCT00000004544	ENSSSCG00000004109	ZC3H12D	protein_coding	2.42691	1.96626	3.10005	2.23356
ENSSSCT00000058535	ENSSSCG00000004110	TAB2	protein_coding	9.65277	10.9631	15.3895	13.8806
TUCP_000019	XLOC_001549	--	TUCP	0.382363	0.607979	0.766991	0.687554
LNC_000448	XLOC_024882	--	lincRNA	0	0.065554	0.94745	0.277664
ENSSSCT00000024450	ENSSSCG00000028974	UST	protein_coding	0.542041	0.444289	0.334759	0.093059
ENSSSCT00000081067	ENSSSCG00000028974	UST	protein_coding	5.04044	4.79369	4.42762	3.75176
LNC_000020	XLOC_001581	--	intronic_lncRNA	0.529722	0.755354	0.435603	0.50642
LNC_000021	XLOC_001600	--	lincRNA	0	0	0	0.574541
LNC_000022	XLOC_001615	--	intronic_lncRNA	0.87917	0.960116	0.644128	0.489849
ENSSSCT00000042353	ENSSSCG00000033175	SASH1	protein_coding	10.1475	10.2982	7.45919	6.79063
ENSSSCT00000049782	ENSSSCG00000033175	SASH1	protein_coding	0.000503	0	0	0.001429
ENSSSCT00000059607	ENSSSCG00000033175	SASH1	protein_coding	0	0	0	0
ENSSSCT00000062342	ENSSSCG00000033175	SASH1	protein_coding	0	0	0	0
ENSSSCT00000031199	ENSSSCG00000033175	SASH1	protein_coding	0.28607	0.419468	0.33154	0.304666
ENSSSCT00000055101	ENSSSCG00000033175	SASH1	protein_coding	0.006135	0	0.262161	0.004163
ENSSSCT00000072966	ENSSSCG00000046147	-	protein_coding	0.025209	0.026379	0	0.033682
ENSSSCT00000076355	ENSSSCG00000048240	SAMD5	protein_coding	0.027657	0.028151	0.019241	0.03589
ENSSSCT00000059358	ENSSSCG00000004113	STXBP5	protein_coding	0	0	0	0
ENSSSCT00000061868	ENSSSCG00000004113	STXBP5	protein_coding	0.18784	0	0	0.265934
ENSSSCT00000079679	ENSSSCG00000004113	STXBP5	protein_coding	7.11585	3.39032	3.09867	2.59458
ENSSSCT00000079584	ENSSSCG00000004113	STXBP5	protein_coding	0	1.89169	0	0
ENSSSCT00000047188	ENSSSCG00000004113	STXBP5	protein_coding	0.437063	0.181472	0.403963	0.2938
ENSSSCT00000052624	ENSSSCG00000004113	STXBP5	protein_coding	0	0	0	0
ENSSSCT00000004548	ENSSSCG00000004113	STXBP5	protein_coding	0	5.3304	0	0
ENSSSCT00000090598	ENSSSCG00000004113	STXBP5	protein_coding	0	0	0.662766	0
LNC_000023	XLOC_001685	--	intronic_lncRNA	0.558768	0.44631	0.090555	0.162592
LNC_000024	XLOC_001686	--	intronic_lncRNA	0.531372	0.284873	0.193194	0.143477
LNC_000025	XLOC_001687	--	intronic_lncRNA	1.58767	1.5557	0.78335	0.589162
ENSSSCT00000068952	ENSSSCG00000004113	STXBP5	protein_coding	0.002404	0	0.001476	0
ENSSSCT00000076724	ENSSSCG00000043354	-	protein_coding	0.059419	0.018806	0.031849	0.042708
ENSSSCT00000087340	ENSSSCG00000004114	RAB32	protein_coding	0	0	0	0
ENSSSCT00000040195	ENSSSCG00000004114	RAB32	protein_coding	0.671382	0.401933	0.213496	0.485042
ENSSSCT00000004553	ENSSSCG00000004114	RAB32	protein_coding	0.006692	0.035286	0.010795	0
ENSSSCT00000004549	ENSSSCG00000004114	RAB32	protein_coding	0.232673	0.469684	0	0.050738
ENSSSCT00000071241	ENSSSCG00000004114	RAB32	protein_coding	0.008069	0.009803	0.458331	0.310539
ENSSSCT00000086691	ENSSSCG00000004114	RAB32	protein_coding	0	0.073441	0	0.054876
ENSSSCT00000004552	ENSSSCG00000004114	RAB32	protein_coding	25.5825	25.9683	23.2083	19.2338
LNC_000026	XLOC_001753	--	intronic_lncRNA	1.90336	1.69817	1.65345	1.74486
ENSSSCT00000063403	ENSSSCG00000004119	GRM1	protein_coding	0	0	0	0
ENSSSCT00000061713	ENSSSCG00000004119	GRM1	protein_coding	0	0	0	0
ENSSSCT00000045502	ENSSSCG00000004119	GRM1	protein_coding	0.024037	0.045733	0.016382	0.025782
ENSSSCT00000072948	ENSSSCG00000043624	-	protein_coding	0	0.011373	0	0.009649
LNC_000449	XLOC_025090	--	intronic_lncRNA	0.355348	0.477888	0.319367	0.461323
ENSSSCT00000044986	ENSSSCG00000004120	SHPRH	protein_coding	4.08641	3.88905	2.96529	2.43369
ENSSSCT00000004555	ENSSSCG00000004120	SHPRH	protein_coding	0	0	0	0
ENSSSCT00000060565	ENSSSCG00000004120	SHPRH	protein_coding	0.262548	0.191158	0.135704	0.100113
LNC_000450	XLOC_025091	--	intronic_lncRNA	0.310991	0.452766	0.106394	0.096974
LNC_000451	XLOC_025092	--	intronic_lncRNA	0.230159	0.244181	0.50521	0.219609
LNC_000452	XLOC_025096	--	intronic_lncRNA	0	0.343948	0	0.034004
LNC_000453	XLOC_025096	--	intronic_lncRNA	0.601477	0.352333	0.459084	0.398364
ENSSSCT00000004556	ENSSSCG00000004121	FBXO30	protein_coding	0	0	0.003441	0
ENSSSCT00000041085	ENSSSCG00000004121	FBXO30	protein_coding	4.93392	5.45228	4.26685	4.30306
ENSSSCT00000059678	ENSSSCG00000004121	FBXO30	protein_coding	0	0	0	0
ENSSSCT00000064623	ENSSSCG00000004121	FBXO30	protein_coding	0	0	0	0
ENSSSCT00000047736	ENSSSCG00000004121	FBXO30	protein_coding	0	0	0	0
ENSSSCT00000004557	ENSSSCG00000004121	FBXO30	protein_coding	0.477935	0.393377	0.125538	0.16598
LNC_000454	XLOC_025107	--	intronic_lncRNA	0.567773	0.407867	0.401219	0.479397
ENSSSCT00000085720	ENSSSCG00000004121	FBXO30	protein_coding	0	0	0	0
ENSSSCT00000082584	ENSSSCG00000004121	FBXO30	protein_coding	0	0	0	0
ENSSSCT00000061166	ENSSSCG00000004123	-	protein_coding	0.197887	0.183836	0.053605	0.423887
ENSSSCT00000004558	ENSSSCG00000004123	-	protein_coding	1.83519	3.12689	3.0471	2.93375
ENSSSCT00000090955	ENSSSCG00000004123	-	protein_coding	1.36669	0.473357	0.338989	0.800296
LNC_000027	XLOC_001802	--	intronic_lncRNA	0.437323	0.525377	0.393882	0.549689
ENSSSCT00000072091	ENSSSCG00000004123	-	protein_coding	4.67008	6.71295	6.45524	4.41088
LNC_000028	XLOC_001802	--	intronic_lncRNA	0.414181	0.497938	0.451265	0.403908
LNC_000029	XLOC_001802	--	intronic_lncRNA	0.266754	0.404556	0.07654	0.422086
LNC_000030	XLOC_001803	--	intronic_lncRNA	0.384464	0.762475	0.685051	0.546655
ENSSSCT00000004560	ENSSSCG00000004125	STX11	protein_coding	54.8321	55.8663	123.881	194.917
LNC_000031	XLOC_001811	--	intronic_lncRNA	4.01111	4.37255	1.79825	0.261449
TUCP_000020	XLOC_001811	--	TUCP	0	0	0.694519	0.489611
TUCP_000021	XLOC_001811	--	TUCP	0.013193	0.03588	9.32467	0.012339
TUCP_000022	XLOC_001811	--	TUCP	0.016834	0.784934	0.957107	2.01981
TUCP_000023	XLOC_001818	--	TUCP	45.9717	42.6706	32.2978	31.0275
ENSSSCT00000058859	ENSSSCG00000004127	PLAGL1	protein_coding	1.4098	1.28472	0.997558	0.594933
ENSSSCT00000004563	ENSSSCG00000004128	ZC2HC1B	protein_coding	0.062888	0.171576	0.036056	0.051376
ENSSSCT00000061187	ENSSSCG00000040918	LTV1	protein_coding	3.93121	3.60722	2.59296	1.785
ENSSSCT00000042139	ENSSSCG00000039614	-	protein_coding	0	0	0	0
ENSSSCT00000067369	ENSSSCG00000004132	PHACTR2	protein_coding	2.84132	3.9941	1.7003	0.410348
ENSSSCT00000041834	ENSSSCG00000004132	PHACTR2	protein_coding	0	0	0	0
ENSSSCT00000083203	ENSSSCG00000004132	PHACTR2	protein_coding	6.3935	1.75131	0.877886	3.62954
ENSSSCT00000048036	ENSSSCG00000004132	PHACTR2	protein_coding	0.1674	0.042046	0.025998	0.134851
ENSSSCT00000004567	ENSSSCG00000004132	PHACTR2	protein_coding	0	2.55274	2.41194	0
ENSSSCT00000037187	ENSSSCG00000004132	PHACTR2	protein_coding	0	0	0	0
TUCP_000024	XLOC_001844	--	TUCP	0.801853	0.814763	0.432908	0.470092
ENSSSCT00000026115	ENSSSCG00000004132	PHACTR2	protein_coding	0	0	0.000532	0.005011
ENSSSCT00000083039	ENSSSCG00000004132	PHACTR2	protein_coding	0.049809	0.099276	0.080572	0.048792
ENSSSCT00000004568	ENSSSCG00000004133	FUCA2	protein_coding	1.76541	7.85672	0	0
ENSSSCT00000086887	ENSSSCG00000004133	FUCA2	protein_coding	74.7573	64.6532	59.0038	55.9513
ENSSSCT00000090960	ENSSSCG00000004134	PEX3	protein_coding	0.504225	0.577798	0.006638	0.137675
ENSSSCT00000046873	ENSSSCG00000004134	PEX3	protein_coding	0	0	0	0
ENSSSCT00000050406	ENSSSCG00000004134	PEX3	protein_coding	11.3184	11.2656	8.45771	9.08962
ENSSSCT00000004569	ENSSSCG00000004134	PEX3	protein_coding	0	0	0.049029	0
ENSSSCT00000048579	ENSSSCG00000039598	ADAT2	protein_coding	2.00366	2.03249	1.00822	0.728618
ENSSSCT00000074272	ENSSSCG00000039598	ADAT2	protein_coding	0.236612	0.13048	0.127247	0.056898
ENSSSCT00000056974	ENSSSCG00000004136	AIG1	protein_coding	0.471047	0.553871	0.448314	0.154436
ENSSSCT00000004571	ENSSSCG00000004136	AIG1	protein_coding	0.148615	0.053028	0.02943	0.266668
ENSSSCT00000075083	ENSSSCG00000004136	AIG1	protein_coding	0.002367	0	0	0
ENSSSCT00000081081	ENSSSCG00000004136	AIG1	protein_coding	0	0	0	0
ENSSSCT00000048037	ENSSSCG00000004136	AIG1	protein_coding	0.003502	0.002299	0.000622	0
ENSSSCT00000061092	ENSSSCG00000004136	AIG1	protein_coding	0	0.007305	0	0
ENSSSCT00000087153	ENSSSCG00000004136	AIG1	protein_coding	0	0	0	0
LNC_000455	XLOC_025254	--	lincRNA	0.088701	0	0	0.462034
TUCP_000156	XLOC_025257	--	TUCP	0.461217	0.564361	0.543894	0.743256
ENSSSCT00000056296	ENSSSCG00000004138	HIVEP2	protein_coding	2.71551	3.13877	3.79297	3.15774
ENSSSCT00000087091	ENSSSCG00000044542	-	protein_coding	0.100074	0.0292	0.038764	0.066549
ENSSSCT00000064165	ENSSSCG00000004139	ADGRG6	protein_coding	3.5628	3.28858	4.4779	0.878268
ENSSSCT00000004574	ENSSSCG00000004139	ADGRG6	protein_coding	5.9542	6.68332	12.731	22.3674
LNC_000032	XLOC_001911	--	intronic_lncRNA	0.487149	0.558615	0.695996	0.989915
ENSSSCT00000053391	ENSSSCG00000004139	ADGRG6	protein_coding	0.45522	0.392277	0.44541	0.210325
ENSSSCT00000065783	ENSSSCG00000004140	VTA1	protein_coding	7.65491	4.30827	7.20087	7.17964
ENSSSCT00000077883	ENSSSCG00000004140	VTA1	protein_coding	1.40886	1.0261	1.33368	2.15306
ENSSSCT00000090429	ENSSSCG00000004140	VTA1	protein_coding	0.003423	0	0	0
ENSSSCT00000004575	ENSSSCG00000004140	VTA1	protein_coding	0.652209	0.865418	1.42567	0.925102
LNC_000033	XLOC_001920	--	intronic_lncRNA	1.12146	0.978944	0.694635	1.07466
ENSSSCT00000038719	ENSSSCG00000034307	GJE1	protein_coding	0	0	0	0
ENSSSCT00000042834	ENSSSCG00000036250	NMBR	protein_coding	0	0.061797	0	0.011711
ENSSSCT00000069842	ENSSSCG00000043584	-	protein_coding	0.041329	0	0.014697	0.003853
LNC_000456	XLOC_025556	--	intronic_lncRNA	2.40727	2.38203	1.60003	1.90588
ENSSSCT00000055465	ENSSSCG00000004142	CITED2	protein_coding	10.7114	10.9443	6.11351	6.92403
ENSSSCT00000004577	ENSSSCG00000004142	CITED2	protein_coding	0.085396	0.086502	0.047173	0.220065
ENSSSCT00000064833	ENSSSCG00000004143	TXLNB	protein_coding	0.062257	0.022758	0.036563	0.06261
ENSSSCT00000004578	ENSSSCG00000004143	TXLNB	protein_coding	0	0	0	0
ENSSSCT00000089245	ENSSSCG00000004144	HECA	protein_coding	0.087585	0.189568	0.087791	0.105996
ENSSSCT00000004580	ENSSSCG00000004144	HECA	protein_coding	10.579	11.356	17.544	19.1995
LNC_000034	XLOC_002193	--	intronic_lncRNA	0.887682	0.861532	1.29365	1.40658
LNC_000035	XLOC_002207	--	intronic_lncRNA	1.99987	1.90264	2.18503	1.50198
ENSSSCT00000004581	ENSSSCG00000004145	ABRACL	protein_coding	57.776	47.8906	41.5024	37.8607
LNC_000457	XLOC_025592	--	intronic_lncRNA	0.893094	0.980026	0.659136	0.798762
ENSSSCT00000004582	ENSSSCG00000004146	REPS1	protein_coding	12.5406	11.6159	8.77257	8.64055
ENSSSCT00000068204	ENSSSCG00000004146	REPS1	protein_coding	0	0	0	0
ENSSSCT00000033622	ENSSSCG00000004146	REPS1	protein_coding	0.964777	0.950549	0.783298	0.591507
ENSSSCT00000056258	ENSSSCG00000004146	REPS1	protein_coding	0	0	0	0
ENSSSCT00000076175	ENSSSCG00000004146	REPS1	protein_coding	0	0	0	0
ENSSSCT00000075647	ENSSSCG00000004147	ECT2L	protein_coding	0.006245	0.004105	0	0.01337
ENSSSCT00000004583	ENSSSCG00000004147	ECT2L	protein_coding	0	0	0	0
ENSSSCT00000087117	ENSSSCG00000004148	CCDC28A	protein_coding	3.29285	3.42156	1.82145	2.47399
ENSSSCT00000004584	ENSSSCG00000004148	CCDC28A	protein_coding	0	0	0	0
LNC_000036	XLOC_002218	--	intronic_lncRNA	0.686343	0.750226	0.27448	0.755641
ENSSSCT00000063827	ENSSSCG00000004149	NHSL1	protein_coding	0.676478	0.934153	0.401454	0.18936
ENSSSCT00000004585	ENSSSCG00000004149	NHSL1	protein_coding	0	0	0	0
ENSSSCT00000047086	ENSSSCG00000004149	NHSL1	protein_coding	0.096222	0.077575	0.12223	0
ENSSSCT00000043821	ENSSSCG00000004149	NHSL1	protein_coding	0.057538	0	0.100723	0.326131
ENSSSCT00000037006	ENSSSCG00000004149	NHSL1	protein_coding	0	0	0	0.066991
ENSSSCT00000004587	ENSSSCG00000004150	-	protein_coding	0.060669	0.055474	0.075454	0.062692
ENSSSCT00000074677	ENSSSCG00000048346	SMIM28	protein_coding	0	0	0	0
ENSSSCT00000004588	ENSSSCG00000004151	-	protein_coding	0.067562	0.124361	0	0
ENSSSCT00000023062	ENSSSCG00000022968	ARFGEF3	protein_coding	0	0	0	0
ENSSSCT00000045479	ENSSSCG00000022968	ARFGEF3	protein_coding	0.059728	0.082194	0.026831	0.032635
ENSSSCT00000067431	ENSSSCG00000022968	ARFGEF3	protein_coding	0	0	0	0
ENSSSCT00000074802	ENSSSCG00000022968	ARFGEF3	protein_coding	0	0	0	0
ENSSSCT00000077365	ENSSSCG00000022968	ARFGEF3	protein_coding	0	0	0	0
ENSSSCT00000051639	ENSSSCG00000038420	PERP	protein_coding	0.426268	0.439335	0.348942	0.695103
ENSSSCT00000034426	ENSSSCG00000004154	TNFAIP3	protein_coding	37.8908	39.632	52.0491	54.6498
LNC_000037	XLOC_002288	--	intronic_lncRNA	3.13877	3.2704	4.55348	5.07179
LNC_000458	XLOC_025692	--	lincRNA	0.060833	0.165335	0.648984	0.262718
ENSSSCT00000004593	ENSSSCG00000004155	OLIG3	protein_coding	0.185306	0	0.165291	0.083448
LNC_000459	XLOC_025754	--	lincRNA	0.245708	0.517521	0.378853	0.395193
LNC_000038	XLOC_002356	--	lincRNA	1.95377	1.94362	1.38074	1.22772
TUCP_000157	XLOC_025763	--	TUCP	0.939597	1.07569	0.823844	0.672216
LNC_000460	XLOC_025763	--	intronic_lncRNA	2.91281	2.71951	2.0366	1.93893
ENSSSCT00000034018	ENSSSCG00000004156	IFNGR1	protein_coding	38.3058	37.5125	27.0564	25.9368
ENSSSCT00000074387	ENSSSCG00000004158	IL22RA2	protein_coding	0.016894	0.016444	0	0
ENSSSCT00000004597	ENSSSCG00000004158	IL22RA2	protein_coding	0.139798	0.154948	0	0
ENSSSCT00000004596	ENSSSCG00000004157	IL20RA	protein_coding	0	0	0.053802	0.075232
ENSSSCT00000073870	ENSSSCG00000004157	IL20RA	protein_coding	0.013576	0.044208	0	0
LNC_000461	XLOC_025788	--	lincRNA	0	0	0	0.384598
ENSSSCT00000004598	ENSSSCG00000004159	SLC35D3	protein_coding	0.07973	0.141692	0.144557	0.138492
ENSSSCT00000047196	ENSSSCG00000004160	PEX7	protein_coding	3.21655	3.15047	2.70124	2.35059
TUCP_000025	XLOC_002390	--	TUCP	0.380302	0.267334	0.103397	0.075553
LNC_000462	XLOC_025795	--	intronic_lncRNA	0.551006	0.859329	0	0.805959
LNC_000463	XLOC_025795	--	intronic_lncRNA	0.994764	0.415961	0.788943	0.037307
ENSSSCT00000025418	ENSSSCG00000026041	MAP3K5	protein_coding	0.950804	1.99541	0	0.344207
ENSSSCT00000056666	ENSSSCG00000026041	MAP3K5	protein_coding	5.54512	5.76902	3.08657	2.09008
ENSSSCT00000063024	ENSSSCG00000026041	MAP3K5	protein_coding	0.854125	0.04347	0.003822	0.335014
LNC_000464	XLOC_025797	--	intronic_lncRNA	0.585241	0.556877	0.235948	0.211996
LNC_000465	XLOC_025799	--	intronic_lncRNA	0.068845	0.212214	0.160088	0.433216
ENSSSCT00000046954	ENSSSCG00000039049	MAP7	protein_coding	0.056437	0	0.022222	0.094221
ENSSSCT00000091022	ENSSSCG00000039049	MAP7	protein_coding	0	0	0	0
ENSSSCT00000038446	ENSSSCG00000039049	MAP7	protein_coding	0	0	0.015791	0.022772
ENSSSCT00000091238	ENSSSCG00000039049	MAP7	protein_coding	0	0	0	0
ENSSSCT00000065529	ENSSSCG00000039049	MAP7	protein_coding	0.076875	0.176528	0.095928	0.046183
ENSSSCT00000062995	ENSSSCG00000039049	MAP7	protein_coding	0	0	0	0
LNC_000466	XLOC_025800	--	antisense_lncRNA	0.178118	0.312535	0.553139	0.584392
LNC_000467	XLOC_025806	--	intronic_lncRNA	0	0.710702	0.637536	0
LNC_000468	XLOC_025806	--	intronic_lncRNA	0.110244	0.208474	0.520247	0.311189
LNC_000469	XLOC_025806	--	intronic_lncRNA	1.0991	0.143906	0.249926	0.27499
LNC_000470	XLOC_025806	--	intronic_lncRNA	0.10205	0.209259	0.388718	1.13348
ENSSSCT00000058049	ENSSSCG00000004163	BCLAF1	protein_coding	11.2669	9.12682	14.1638	18.8138
ENSSSCT00000060649	ENSSSCG00000004163	BCLAF1	protein_coding	0	0	0	0.168854
ENSSSCT00000074568	ENSSSCG00000004163	BCLAF1	protein_coding	2.98489	2.34549	4.061	4.03822
ENSSSCT00000004602	ENSSSCG00000004163	BCLAF1	protein_coding	3.13764	2.64913	3.34138	3.4251
ENSSSCT00000043883	ENSSSCG00000004163	BCLAF1	protein_coding	1.00323	1.25391	0.948668	1.02405
ENSSSCT00000037556	ENSSSCG00000004163	BCLAF1	protein_coding	0	0	0	0
ENSSSCT00000080467	ENSSSCG00000004163	BCLAF1	protein_coding	3.26197	3.87332	5.99348	5.42538
ENSSSCT00000048439	ENSSSCG00000004163	BCLAF1	protein_coding	1.27102	4.08804	4.89844	1.24928
ENSSSCT00000004603	ENSSSCG00000004164	MTFR2	protein_coding	0.219021	0.106827	0.082665	0.211186
ENSSSCT00000004604	ENSSSCG00000004165	PDE7B	protein_coding	0.292999	0.145813	0.277423	0.204608
ENSSSCT00000065157	ENSSSCG00000004165	PDE7B	protein_coding	0.016128	0	0.08017	0.026201
LNC_000471	XLOC_025821	--	lincRNA	0.41278	0	0	0
LNC_000472	XLOC_025863	--	intronic_lncRNA	0.794343	1.05932	0.611739	0.612258
ENSSSCT00000086387	ENSSSCG00000004166	AHI1	protein_coding	0.019535	0	0.023878	0
ENSSSCT00000060523	ENSSSCG00000004166	AHI1	protein_coding	0.028751	0.048595	0.071307	0.047494
ENSSSCT00000004605	ENSSSCG00000004166	AHI1	protein_coding	7.27337	6.92005	5.73491	5.33458
ENSSSCT00000065502	ENSSSCG00000004166	AHI1	protein_coding	0.683832	0	0.038063	0
LNC_000473	XLOC_025864	--	intronic_lncRNA	0.416602	0.347751	0.542003	0.330366
ENSSSCT00000027213	ENSSSCG00000004167	MYB	protein_coding	0	0.036913	0	0.002921
ENSSSCT00000004606	ENSSSCG00000004167	MYB	protein_coding	0	0	0	0
ENSSSCT00000048083	ENSSSCG00000004167	MYB	protein_coding	0	0	0	0
ENSSSCT00000074992	ENSSSCG00000004167	MYB	protein_coding	0	0	0	0
ENSSSCT00000076502	ENSSSCG00000004167	MYB	protein_coding	0.058924	0	0.036428	0.054274
ENSSSCT00000077121	ENSSSCG00000004167	MYB	protein_coding	0.037945	0	0	0
ENSSSCT00000087733	ENSSSCG00000004167	MYB	protein_coding	0	0	0	0
ENSSSCT00000071266	ENSSSCG00000004167	MYB	protein_coding	0	0.016032	0	0.005446
ENSSSCT00000087477	ENSSSCG00000041469	-	protein_coding	0.059088	0.015126	0.035615	0
LNC_000474	XLOC_025894	--	intronic_lncRNA	1.22009	1.20358	1.11428	1.02928
ENSSSCT00000060427	ENSSSCG00000004169	HBS1L	protein_coding	0.430317	2.5898	2.3091	1.17617
ENSSSCT00000004608	ENSSSCG00000004169	HBS1L	protein_coding	0	0	0	0
ENSSSCT00000038791	ENSSSCG00000004169	HBS1L	protein_coding	0.75	0.306462	0	0
ENSSSCT00000048916	ENSSSCG00000004169	HBS1L	protein_coding	2.62277	0.825494	0	1.05045
ENSSSCT00000038230	ENSSSCG00000004169	HBS1L	protein_coding	21.9584	16.9037	14.6984	15.6901
ENSSSCT00000061209	ENSSSCG00000004169	HBS1L	protein_coding	0.683243	1.82275	2.62461	1.71786
ENSSSCT00000078386	ENSSSCG00000004169	HBS1L	protein_coding	4.16457	4.26497	3.6332	3.40632
LNC_000475	XLOC_025894	--	intronic_lncRNA	0.257356	0.180324	0.160344	0.565952
ENSSSCT00000029261	ENSSSCG00000028115	ALDH8A1	protein_coding	0	0	0	0
ENSSSCT00000086170	ENSSSCG00000028115	ALDH8A1	protein_coding	0.054613	0.007651	0.014292	0.060954
ENSSSCT00000004609	ENSSSCG00000004170	-	protein_coding	1.40708	1.62209	0.65688	0.491451
LNC_000476	XLOC_025936	--	lincRNA	1.20544	1.05446	0.386882	0.419339
LNC_000477	XLOC_025951	--	lincRNA	59.0595	76.9708	60.5845	48.5763
LNC_000039	XLOC_002559	--	lincRNA	4.70871	6.68762	4.40458	3.61402
LNC_000478	XLOC_025959	--	lincRNA	0.526264	0.177679	0.169643	0.561774
LNC_000479	XLOC_025962	--	lincRNA	0.62379	0.421996	0.789046	0.435999
ENSSSCT00000062973	ENSSSCG00000021443	SGK1	protein_coding	23.522	21.9769	16.6858	15.3048
ENSSSCT00000037228	ENSSSCG00000021443	SGK1	protein_coding	163.586	151.303	191.631	200.62
LNC_000480	XLOC_025976	--	intronic_lncRNA	1.39624	1.73805	3.74276	2.05827
LNC_000481	XLOC_025976	--	intronic_lncRNA	1.74174	2.02202	1.63511	2.75611
LNC_000482	XLOC_025976	--	intronic_lncRNA	3.00789	3.33458	2.39583	3.89105
ENSSSCT00000037646	ENSSSCG00000021443	SGK1	protein_coding	56.4286	69.1498	69.8273	61.2809
ENSSSCT00000027054	ENSSSCG00000021443	SGK1	protein_coding	139.768	124.827	143.208	166.655
LNC_000483	XLOC_025988	--	intronic_lncRNA	0.009984	0	0.002413	0.680163
LNC_000484	XLOC_025988	--	intronic_lncRNA	0.345176	0.367814	0.864469	0.834853
ENSSSCT00000004611	ENSSSCG00000004172	SLC2A12	protein_coding	0	1.56263	0	2.17245
ENSSSCT00000053756	ENSSSCG00000004172	SLC2A12	protein_coding	4.0867	2.9654	9.37253	8.59616
ENSSSCT00000050000	ENSSSCG00000004172	SLC2A12	protein_coding	0	0	0	0
ENSSSCT00000030224	ENSSSCG00000022387	TBPL1	protein_coding	8.16497	8.71534	11.9627	14.4322
ENSSSCT00000089460	ENSSSCG00000022387	TBPL1	protein_coding	2.8129	2.38967	3.84132	4.57426
ENSSSCT00000044633	ENSSSCG00000033258	TCF21	protein_coding	0.053923	0.046069	0.021585	0.219279
ENSSSCT00000089989	ENSSSCG00000047444	-	protein_coding	0.023397	0.03818	0.011807	0.013211
ENSSSCT00000058643	ENSSSCG00000034139	EYA4	protein_coding	0.020859	0	0	0
ENSSSCT00000048282	ENSSSCG00000034139	EYA4	protein_coding	0	0.042306	0	0.049637
ENSSSCT00000036887	ENSSSCG00000034139	EYA4	protein_coding	0	0.003014	0.041611	0
LNC_000040	XLOC_002664	--	intronic_lncRNA	51.8725	64.8187	58.3651	61.2094
ENSSSCT00000004616	ENSSSCG00000004177	RPS12	protein_coding	492.46	457.985	431.846	409.164
ENSSSCT00000080355	ENSSSCG00000004178	SLC18B1	protein_coding	0.152436	0.12513	0.22168	0.141318
ENSSSCT00000004617	ENSSSCG00000004178	SLC18B1	protein_coding	2.9507	2.90394	2.00725	2.42708
ENSSSCT00000083199	ENSSSCG00000004178	SLC18B1	protein_coding	0.03158	0.129194	0.070902	0.075244
LNC_000485	XLOC_026064	--	intronic_lncRNA	0.340852	0.800916	0.226913	0.383216
ENSSSCT00000086971	ENSSSCG00000004178	SLC18B1	protein_coding	0.38536	0.435678	0.312734	0.191735
ENSSSCT00000004618	ENSSSCG00000004179	-	protein_coding	3.46774	2.99677	2.18206	2.68271
LNC_000486	XLOC_026067	--	intronic_lncRNA	0.153586	0.468139	0.131694	0
ENSSSCT00000004619	ENSSSCG00000004180	-	protein_coding	0.311482	0.110225	0	0.188289
ENSSSCT00000081993	ENSSSCG00000004180	-	protein_coding	0	0	0.296426	0.035781
ENSSSCT00000084187	ENSSSCG00000004180	-	protein_coding	0	0	0	0
ENSSSCT00000004620	ENSSSCG00000004181	VNN1	protein_coding	0.015295	0.02992	0	0.013271
ENSSSCT00000004622	ENSSSCG00000004183	TAAR2	protein_coding	0	0	0	0
ENSSSCT00000057234	ENSSSCG00000037870	-	protein_coding	0	0	0	0.035039
ENSSSCT00000063023	ENSSSCG00000004184	-	protein_coding	0	0	0	0
ENSSSCT00000038294	ENSSSCG00000037590	-	protein_coding	0.006823	0	0	0
ENSSSCT00000056948	ENSSSCG00000040065	-	protein_coding	0	0	0	0.038295
ENSSSCT00000004626	ENSSSCG00000004187	-	protein_coding	0.00944	0	0	0.046762
ENSSSCT00000004625	ENSSSCG00000004186	-	protein_coding	0.037245	0.081034	0	0.069669
ENSSSCT00000004628	ENSSSCG00000004189	TAAR9	protein_coding	0	0	0	0.045532
LNC_000487	XLOC_026091	--	intronic_lncRNA	1.53876	1.48649	1.37752	1.51662
ENSSSCT00000074966	ENSSSCG00000004190	STX7	protein_coding	0.134591	0	0.281026	0.052083
ENSSSCT00000004629	ENSSSCG00000004190	STX7	protein_coding	0	0.010454	0	0
ENSSSCT00000082920	ENSSSCG00000004190	STX7	protein_coding	0.689971	0.576249	0.493697	0.485093
ENSSSCT00000080051	ENSSSCG00000004190	STX7	protein_coding	10.1926	9.39947	7.19172	6.89136
ENSSSCT00000080707	ENSSSCG00000004191	MOXD1	protein_coding	0	0	0	0
ENSSSCT00000004630	ENSSSCG00000004191	MOXD1	protein_coding	0.020627	0.081249	0.063305	0.074966
ENSSSCT00000059782	ENSSSCG00000004192	CCN2	protein_coding	0.343917	0.467921	0.390515	0.056296
ENSSSCT00000004631	ENSSSCG00000004192	CCN2	protein_coding	1.54044	1.11896	2.36378	2.27214
LNC_000488	XLOC_026136	--	intronic_lncRNA	0.254413	0.292117	0.220868	0.623802
ENSSSCT00000042180	ENSSSCG00000004193	ENPP1	protein_coding	10.804	12.313	12.9129	11.9163
ENSSSCT00000037881	ENSSSCG00000004193	ENPP1	protein_coding	6.19316	6.24272	0.457904	0.206868
ENSSSCT00000065954	ENSSSCG00000004193	ENPP1	protein_coding	0.831398	0.823435	0.487016	0.480833
LNC_000041	XLOC_002743	--	intronic_lncRNA	0.928633	1.17792	1.41078	0.663533
LNC_000042	XLOC_002743	--	intronic_lncRNA	0.944048	1.02075	0	0.677232
LNC_000489	XLOC_026147	--	lincRNA	0.417733	0.137644	0.025362	0.080595
LNC_000490	XLOC_026149	--	lincRNA	0	0	0.377481	0
ENSSSCT00000033751	ENSSSCG00000025992	ENPP3	protein_coding	0.122613	0.10483	0.171827	0.074198
ENSSSCT00000085058	ENSSSCG00000025992	ENPP3	protein_coding	0	0	0	0
ENSSSCT00000078840	ENSSSCG00000004196	MED23	protein_coding	0	0	0	0
ENSSSCT00000032585	ENSSSCG00000004196	MED23	protein_coding	4.44243	0.353672	2.36951	4.53236
ENSSSCT00000004637	ENSSSCG00000004196	MED23	protein_coding	0.936093	0.481611	1.25036	0.232464
ENSSSCT00000030957	ENSSSCG00000004196	MED23	protein_coding	0	4.80944	0	0
ENSSSCT00000089175	ENSSSCG00000004196	MED23	protein_coding	1.20589	1.55926	1.62056	0.855631
TUCP_000026	XLOC_002756	--	TUCP	2.65219	0.404122	0.04778	0.084862
LNC_000043	XLOC_002756	--	intronic_lncRNA	51.7973	52.7427	44.8199	49.2042
ENSSSCT00000035404	ENSSSCG00000004195	ARG1	protein_coding	9.08641	9.48612	7.25658	5.77803
ENSSSCT00000004636	ENSSSCG00000004195	ARG1	protein_coding	1421.55	1358.16	1203.13	1239.42
LNC_000044	XLOC_002784	--	intronic_lncRNA	0.129007	0.068423	0.504965	0.558976
ENSSSCT00000037683	ENSSSCG00000036790	AKAP7	protein_coding	1.02775	2.08959	6.04568	7.3298
ENSSSCT00000043979	ENSSSCG00000036790	AKAP7	protein_coding	0.111737	0.027998	0.012502	0.011971
ENSSSCT00000056163	ENSSSCG00000036790	AKAP7	protein_coding	0.958412	0.310233	3.97911	4.32229
ENSSSCT00000037551	ENSSSCG00000036790	AKAP7	protein_coding	0	0	0.103363	0.102809
TUCP_000027	XLOC_002785	--	TUCP	0.447751	0.09133	0.35938	0.489432
LNC_000491	XLOC_026187	--	intronic_lncRNA	0.012427	0	0	0.382254
LNC_000492	XLOC_026187	--	intronic_lncRNA	1.26799	1.69041	2.01499	1.6109
ENSSSCT00000004640	ENSSSCG00000004199	EPB41L2	protein_coding	4.28749	14.8247	0.458677	5.60877
ENSSSCT00000043663	ENSSSCG00000004199	EPB41L2	protein_coding	1.22832	0.281762	0.322334	0.050269
ENSSSCT00000042776	ENSSSCG00000004199	EPB41L2	protein_coding	0.052537	3.55297	0	1.90932
ENSSSCT00000065387	ENSSSCG00000004199	EPB41L2	protein_coding	0.016883	0.136897	20.5374	0
ENSSSCT00000040347	ENSSSCG00000004199	EPB41L2	protein_coding	0	0	0	0
ENSSSCT00000050067	ENSSSCG00000004199	EPB41L2	protein_coding	0	0	0	0
ENSSSCT00000037764	ENSSSCG00000004199	EPB41L2	protein_coding	0	0	0	6.27834
ENSSSCT00000050899	ENSSSCG00000004199	EPB41L2	protein_coding	11.8995	0.798414	4.4434	0.979756
ENSSSCT00000024281	ENSSSCG00000004199	EPB41L2	protein_coding	0.027584	0.057017	0.054505	8.1148
ENSSSCT00000040415	ENSSSCG00000004199	EPB41L2	protein_coding	0	0	0	0
ENSSSCT00000049004	ENSSSCG00000033538	SMLR1	protein_coding	0.05527	0.083108	0.012625	0.057182
ENSSSCT00000004642	ENSSSCG00000004201	TMEM200A	protein_coding	0.048116	0.042786	0.009724	0.018317
ENSSSCT00000065444	ENSSSCG00000004202	SAMD3	protein_coding	0	0	0	0
ENSSSCT00000004643	ENSSSCG00000004202	SAMD3	protein_coding	0.017066	0.023794	0.005561	0.006069
ENSSSCT00000057193	ENSSSCG00000004202	SAMD3	protein_coding	0	0	0	0
ENSSSCT00000004644	ENSSSCG00000004203	L3MBTL3	protein_coding	2.3188	2.99268	1.447	1.23641
ENSSSCT00000061211	ENSSSCG00000004203	L3MBTL3	protein_coding	7.43391	7.07273	3.57166	2.85912
TUCP_000028	XLOC_002855	--	TUCP	0.662328	0.879548	0.490153	0.261688
LNC_000045	XLOC_002855	--	intronic_lncRNA	0.005101	0	0	0.444653
LNC_000493	XLOC_026244	--	lincRNA	0.327962	0.236291	0.057997	0
ENSSSCT00000004645	ENSSSCG00000004204	TMEM244	protein_coding	0.052554	0	0	0
ENSSSCT00000047609	ENSSSCG00000004205	ARHGAP18	protein_coding	4.57005	4.44463	2.37547	1.85442
ENSSSCT00000068000	ENSSSCG00000004205	ARHGAP18	protein_coding	0	0	0.005383	1e-06
ENSSSCT00000004646	ENSSSCG00000004205	ARHGAP18	protein_coding	0.013895	0.007862	0.01284	0.002385
ENSSSCT00000038797	ENSSSCG00000004205	ARHGAP18	protein_coding	36.8889	36.2639	19.7181	13.1361
ENSSSCT00000004647	ENSSSCG00000004205	ARHGAP18	protein_coding	0.002311	0.001885	0	0
LNC_000494	XLOC_026271	--	intronic_lncRNA	2.69123	2.9603	1.6739	1.29705
ENSSSCT00000064357	ENSSSCG00000004205	ARHGAP18	protein_coding	0.003051	0.010786	0	0.004521
ENSSSCT00000048337	ENSSSCG00000004207	-	protein_coding	0.00776	0.015553	0.015366	0.026077
ENSSSCT00000036716	ENSSSCG00000033894	-	protein_coding	0	0	0	0
ENSSSCT00000039085	ENSSSCG00000033894	-	protein_coding	0	0	0	0
ENSSSCT00000059566	ENSSSCG00000033894	-	protein_coding	0	0	0	0
ENSSSCT00000068062	ENSSSCG00000049301	-	protein_coding	0	0	0	0
ENSSSCT00000090837	ENSSSCG00000048279	-	protein_coding	0	0	0.031306	0
LNC_000495	XLOC_026318	--	antisense_lncRNA	0.397901	0.11388	0.213959	0.576115
ENSSSCT00000060259	ENSSSCG00000004209	PTPRK	protein_coding	0.086261	5.19152	2.94886	0.041574
ENSSSCT00000054145	ENSSSCG00000004209	PTPRK	protein_coding	0	0	0	0
ENSSSCT00000004650	ENSSSCG00000004209	PTPRK	protein_coding	3.54537	0	2.05532	2.70321
ENSSSCT00000063294	ENSSSCG00000004209	PTPRK	protein_coding	0.295254	0.218615	0.290494	1.8383
ENSSSCT00000038730	ENSSSCG00000004209	PTPRK	protein_coding	0.163472	0	0.06095	0.268884
ENSSSCT00000063865	ENSSSCG00000004209	PTPRK	protein_coding	0.004659	0	0.966088	0
ENSSSCT00000062128	ENSSSCG00000004209	PTPRK	protein_coding	0	0	0	0
ENSSSCT00000038851	ENSSSCG00000004209	PTPRK	protein_coding	0.000621	0.003541	0.008642	0
LNC_000496	XLOC_026319	--	intronic_lncRNA	0	0	0.498662	0.243389
LNC_000497	XLOC_026320	--	intronic_lncRNA	0.560781	0.785635	0.522958	0.673787
LNC_000498	XLOC_026321	--	intronic_lncRNA	0.216973	0.297969	0.509378	0.821106
ENSSSCT00000065626	ENSSSCG00000039900	-	protein_coding	0.045854	0	0	0
ENSSSCT00000042817	ENSSSCG00000024392	THEMIS	protein_coding	0	0	0	0
ENSSSCT00000030479	ENSSSCG00000024392	THEMIS	protein_coding	0.03462	0.010583	0	0.04857
ENSSSCT00000004653	ENSSSCG00000004212	-	protein_coding	0.027394	0	0	0
ENSSSCT00000004655	ENSSSCG00000004213	-	protein_coding	0	0.022048	0	0
ENSSSCT00000070133	ENSSSCG00000004213	-	protein_coding	0.016172	0	0	0
ENSSSCT00000004658	ENSSSCG00000038602	-	protein_coding	0.108961	0.068772	0.017231	0.048628
ENSSSCT00000048885	ENSSSCG00000004215	KIAA0408	protein_coding	0	0	0	0
ENSSSCT00000061940	ENSSSCG00000004215	KIAA0408	protein_coding	0	0	0	0
ENSSSCT00000067352	ENSSSCG00000004216	ECHDC1	protein_coding	0.046038	0.728189	0.051355	0.004727
ENSSSCT00000057506	ENSSSCG00000004216	ECHDC1	protein_coding	5.90082	6.07453	5.02842	3.69005
TUCP_000158	XLOC_026359	--	TUCP	0.455028	0.570321	0.363402	0.364951
ENSSSCT00000004659	ENSSSCG00000004216	ECHDC1	protein_coding	0.001468	0	0	0
ENSSSCT00000043530	ENSSSCG00000004217	RNF146	protein_coding	0.318241	0.083197	0.052854	0.440061
ENSSSCT00000053296	ENSSSCG00000004217	RNF146	protein_coding	0.050797	0.032505	0.014686	0.024513
ENSSSCT00000004660	ENSSSCG00000004217	RNF146	protein_coding	5.45395	2.65116	3.96568	3.77963
ENSSSCT00000058349	ENSSSCG00000004217	RNF146	protein_coding	22.0803	21.7162	21.044	20.9053
ENSSSCT00000065461	ENSSSCG00000004218	RSPO3	protein_coding	0	0	0	0.007292
ENSSSCT00000004661	ENSSSCG00000004218	RSPO3	protein_coding	0.033034	0.01024	0.030341	0.0571
ENSSSCT00000083217	ENSSSCG00000042355	-	protein_coding	0.073154	0.025663	0.000687	0.003173
ENSSSCT00000089402	ENSSSCG00000045632	CENPW	protein_coding	0.175635	0.278935	0.2251	0.185559
LNC_000046	XLOC_003031	--	intronic_lncRNA	0.429696	0.621653	0.423315	0.925687
ENSSSCT00000051154	ENSSSCG00000004220	TRMT11	protein_coding	0	0.036223	0.040551	0.07396
ENSSSCT00000052828	ENSSSCG00000004220	TRMT11	protein_coding	11.9405	12.0281	10.1588	10.544
ENSSSCT00000004665	ENSSSCG00000004220	TRMT11	protein_coding	0.41329	0.227046	0.180748	0.284336
TUCP_000029	XLOC_003053	--	TUCP	0.418573	0.394661	0.344014	0.537197
ENSSSCT00000064605	ENSSSCG00000004221	HINT3	protein_coding	8.50177	9.02093	4.64453	3.61307
LNC_000047	XLOC_003055	--	intronic_lncRNA	0.482075	0.77928	0.283484	0.398231
ENSSSCT00000004667	ENSSSCG00000004222	NCOA7	protein_coding	0.467815	0.438281	0.058389	0.627677
ENSSSCT00000054070	ENSSSCG00000004222	NCOA7	protein_coding	1.00847	1.42264	0.514088	0.025748
ENSSSCT00000056555	ENSSSCG00000004222	NCOA7	protein_coding	0.152657	0.132401	2.39143	6.18032
ENSSSCT00000027938	ENSSSCG00000004222	NCOA7	protein_coding	10.7409	9.79063	10.3062	10.9854
LNC_000048	XLOC_003060	--	intronic_lncRNA	0.392593	0.462299	0.877336	1.2243
LNC_000049	XLOC_003060	--	intronic_lncRNA	0.651833	0.598602	0.36732	0.364112
LNC_000050	XLOC_003061	--	antisense_lncRNA	0.543397	1.37017	2.39979	0.892535
LNC_000051	XLOC_003067	--	lincRNA	0.175091	0.290301	0.289402	0.464651
ENSSSCT00000004668	ENSSSCG00000004223	HEY2	protein_coding	0.16948	0.190944	0.121446	0.386778
ENSSSCT00000085300	ENSSSCG00000004223	HEY2	protein_coding	0	0	0	0
LNC_000499	XLOC_026507	--	intronic_lncRNA	0.602632	0.708329	0.572322	0.877598
ENSSSCT00000004669	ENSSSCG00000004224	HDDC2	protein_coding	2.46034	1.90176	1.54995	1.37164
LNC_000500	XLOC_026509	--	lincRNA	0	0	0.333203	0
ENSSSCT00000069128	ENSSSCG00000004225	TPD52L1	protein_coding	0.370232	0.224619	0.167156	0.190445
ENSSSCT00000044248	ENSSSCG00000004225	TPD52L1	protein_coding	0.135736	0	0.355943	0
ENSSSCT00000084729	ENSSSCG00000004225	TPD52L1	protein_coding	0	0	0	0.192146
ENSSSCT00000004670	ENSSSCG00000004225	TPD52L1	protein_coding	0	0	0	0.161947
ENSSSCT00000086210	ENSSSCG00000004225	TPD52L1	protein_coding	0.040099	0.095539	0.52347	0.227294
LNC_000052	XLOC_003123	--	intronic_lncRNA	0.308109	0	0.245772	0.535465
ENSSSCT00000072135	ENSSSCG00000004225	TPD52L1	protein_coding	0	0	0	0
ENSSSCT00000058327	ENSSSCG00000004225	TPD52L1	protein_coding	0	0	0	0.037433
ENSSSCT00000071767	ENSSSCG00000021149	RNF217	protein_coding	6.43921	7.37951	6.77355	6.05702
LNC_000053	XLOC_003132	--	intronic_lncRNA	0.586523	0.582676	0.326839	1.10312
ENSSSCT00000022320	ENSSSCG00000021149	RNF217	protein_coding	4.7244	3.44853	3.09728	3.30377
LNC_000054	XLOC_003132	--	intronic_lncRNA	0.281383	1.17454	1.28905	0.038402
LNC_000055	XLOC_003132	--	intronic_lncRNA	0.537038	0	0	0
ENSSSCT00000046717	ENSSSCG00000036607	NKAIN2	protein_coding	0	0	0	0
ENSSSCT00000086190	ENSSSCG00000036607	NKAIN2	protein_coding	0	0.037805	0	0.012373
ENSSSCT00000086076	ENSSSCG00000036607	NKAIN2	protein_coding	0	0	0	0
ENSSSCT00000050380	ENSSSCG00000036607	NKAIN2	protein_coding	0.018586	0.01011	0	0.036329
ENSSSCT00000029492	ENSSSCG00000027613	TRDN	protein_coding	0	0.087514	0	0
ENSSSCT00000077226	ENSSSCG00000027613	TRDN	protein_coding	0.007646	0.028779	0.002095	0.00767
ENSSSCT00000089538	ENSSSCG00000027613	TRDN	protein_coding	0	0	0	0
ENSSSCT00000051787	ENSSSCG00000004232	CLVS2	protein_coding	0.034642	0.076763	0.015806	0.019931
ENSSSCT00000004678	ENSSSCG00000004233	SMPDL3A	protein_coding	116.575	113.93	76.6743	71.5212
LNC_000056	XLOC_003189	--	intronic_lncRNA	3.49396	6.40623	2.73805	6.31831
LNC_000057	XLOC_003189	--	intronic_lncRNA	2.72764	2.12504	1.5922	0.986567
ENSSSCT00000038263	ENSSSCG00000004234	FABP7	protein_coding	0.059903	0.089119	0.086172	0.119821
ENSSSCT00000004679	ENSSSCG00000004234	FABP7	protein_coding	0	0.075304	0	0.027554
ENSSSCT00000066086	ENSSSCG00000004236	PKIB	protein_coding	6.82311	7.90311	2.988	14.409
ENSSSCT00000041271	ENSSSCG00000004236	PKIB	protein_coding	16.3756	15.2967	15.3968	2.62796
LNC_000058	XLOC_003194	--	intronic_lncRNA	0.350127	0.900734	0.060326	0.493798
LNC_000059	XLOC_003194	--	intronic_lncRNA	0.647037	0.267019	0.766735	0.303463
LNC_000060	XLOC_003194	--	intronic_lncRNA	0	0	0.810667	0.36385
LNC_000501	XLOC_026586	--	intronic_lncRNA	2.71513	3.34718	3.05167	3.39655
ENSSSCT00000059055	ENSSSCG00000004237	SERINC1	protein_coding	0.055045	0.097098	0.214108	0.202608
ENSSSCT00000077810	ENSSSCG00000004237	SERINC1	protein_coding	93.9264	99.0837	93.0706	87.593
ENSSSCT00000004682	ENSSSCG00000004237	SERINC1	protein_coding	0	0	0	0
ENSSSCT00000086900	ENSSSCG00000004237	SERINC1	protein_coding	0	0	0	0.00923
ENSSSCT00000004683	ENSSSCG00000004238	HSF2	protein_coding	2.66897	3.87739	2.76005	1.20535
ENSSSCT00000057546	ENSSSCG00000004238	HSF2	protein_coding	1.28927	0.759203	0.013092	0.689908
LNC_000061	XLOC_003212	--	intronic_lncRNA	0.507574	0.232037	0.082557	0
ENSSSCT00000037343	ENSSSCG00000028308	-	protein_coding	0	0	0	0
ENSSSCT00000090847	ENSSSCG00000050086	-	protein_coding	0	0	0	0
LNC_000062	XLOC_003307	--	lincRNA	0	0.360971	0	0.115516
ENSSSCT00000004688	ENSSSCG00000004241	GJA1	protein_coding	12.7971	11.8756	5.66948	5.02072
ENSSSCT00000062855	ENSSSCG00000004241	GJA1	protein_coding	0.00195	0.003878	0	0.183834
TUCP_000030	XLOC_003314	--	TUCP	0.613654	0.748687	0.292281	0.32189
LNC_000502	XLOC_026707	--	intronic_lncRNA	0.384606	0.049282	0.300178	0.141475
ENSSSCT00000004689	ENSSSCG00000004242	TBC1D32	protein_coding	0.131342	0.149476	0.35567	0.409664
ENSSSCT00000060707	ENSSSCG00000004242	TBC1D32	protein_coding	0	0	0	0
ENSSSCT00000077555	ENSSSCG00000050869	-	protein_coding	0.041033	0.029759	0.013943	0.038377
ENSSSCT00000074160	ENSSSCG00000041950	-	protein_coding	0	0	0	0
ENSSSCT00000064111	ENSSSCG00000004243	-	protein_coding	0.244382	0.011433	0.037423	0
ENSSSCT00000004691	ENSSSCG00000004244	MAN1A1	protein_coding	0.045372	0.015724	0.789697	0.025324
LNC_000503	XLOC_026875	--	intronic_lncRNA	0.31913	0	0.016688	1.05053
LNC_000504	XLOC_026875	--	intronic_lncRNA	1.0674	0.878859	0.865626	1.01449
LNC_000505	XLOC_026875	--	intronic_lncRNA	0.159635	0.791757	0.633982	0.280531
ENSSSCT00000047113	ENSSSCG00000004244	MAN1A1	protein_coding	14.9005	14.8526	14.8763	19.4271
ENSSSCT00000004692	ENSSSCG00000004245	FAM184A	protein_coding	0	0	0	0
ENSSSCT00000037145	ENSSSCG00000004245	FAM184A	protein_coding	0	0	0	0
ENSSSCT00000046216	ENSSSCG00000004245	FAM184A	protein_coding	0	0	0	0
ENSSSCT00000058756	ENSSSCG00000004245	FAM184A	protein_coding	0.02301	0.005505	0.014982	0.023044
ENSSSCT00000068399	ENSSSCG00000004245	FAM184A	protein_coding	0	0	0	0
ENSSSCT00000084226	ENSSSCG00000004245	FAM184A	protein_coding	0	0	0	0
LNC_000506	XLOC_026906	--	intronic_lncRNA	0.694998	0.500585	0.497536	0.586216
ENSSSCT00000004693	ENSSSCG00000004246	-	protein_coding	3.45751	3.34141	2.9828	2.71072
ENSSSCT00000004694	ENSSSCG00000004247	ASF1A	protein_coding	3.7557	3.12657	2.32629	1.85211
TUCP_000031	XLOC_003507	--	TUCP	0.50345	0.880168	0.290409	0.400661
ENSSSCT00000069234	ENSSSCG00000050966	-	protein_coding	0.085472	0.105812	0.142992	0.088938
TUCP_000159	XLOC_026909	--	TUCP	0.540419	0.411671	0.575114	0.354185
ENSSSCT00000004696	ENSSSCG00000004249	CEP85L	protein_coding	3.31386	3.62011	3.04668	2.94988
ENSSSCT00000072888	ENSSSCG00000004249	CEP85L	protein_coding	0	0	0	0
LNC_000507	XLOC_026910	--	intronic_lncRNA	0.376964	0.136696	0.128096	0.140901
ENSSSCT00000004697	ENSSSCG00000004250	SLC35F1	protein_coding	0.009045	0.028417	0.0604	0
ENSSSCT00000082371	ENSSSCG00000042072	-	protein_coding	0.031158	0.033896	0	0
TUCP_000160	XLOC_026983	--	TUCP	0.487242	0.590225	0.438997	0.470176
ENSSSCT00000030561	ENSSSCG00000020885	NUS1	protein_coding	47.7699	46.7517	34.6579	27.5147
TUCP_000032	XLOC_003574	--	TUCP	0.890414	1.07957	0	0
TUCP_000033	XLOC_003574	--	TUCP	1.54592	1.20933	1.51839	1.55759
ENSSSCT00000004699	ENSSSCG00000004252	-	protein_coding	0.048332	0.054039	0	0.056176
ENSSSCT00000054920	ENSSSCG00000004253	-	protein_coding	0	0.000346	0.005799	0
ENSSSCT00000086844	ENSSSCG00000004253	-	protein_coding	3.83005	0.019806	0.011527	4.08637
ENSSSCT00000046257	ENSSSCG00000004253	-	protein_coding	0	0	0	0
ENSSSCT00000059612	ENSSSCG00000004253	-	protein_coding	3.68689	4.13669	3.94236	2.8621
ENSSSCT00000004701	ENSSSCG00000004253	-	protein_coding	0	1.02141	0	0
ENSSSCT00000079185	ENSSSCG00000004254	DCBLD1	protein_coding	0	0	0	0
ENSSSCT00000004702	ENSSSCG00000004254	DCBLD1	protein_coding	12.945	12.0316	9.4348	8.60556
ENSSSCT00000041797	ENSSSCG00000026978	ROS1	protein_coding	0.021091	0.019333	0.00318	0.018375
ENSSSCT00000073444	ENSSSCG00000045461	-	protein_coding	0.040107	0.035116	0.022048	0.010398
ENSSSCT00000004703	ENSSSCG00000004255	VGLL2	protein_coding	0.116649	0.025766	0.02594	0.048049
ENSSSCT00000064779	ENSSSCG00000004255	VGLL2	protein_coding	0	0	0	0
ENSSSCT00000052059	ENSSSCG00000039333	RFX6	protein_coding	0	0	0	0
ENSSSCT00000051754	ENSSSCG00000039333	RFX6	protein_coding	0.027444	0	0.003888	0.031333
ENSSSCT00000052581	ENSSSCG00000036207	GPRC6A	protein_coding	0.014184	0.01221	0.03086	0.022209
ENSSSCT00000084300	ENSSSCG00000036207	GPRC6A	protein_coding	0	0	0	0
ENSSSCT00000058714	ENSSSCG00000038522	FAM162B	protein_coding	0.069298	0.141004	0.110887	0.012002
ENSSSCT00000004710	ENSSSCG00000004261	-	protein_coding	0	0.189123	0.190368	0.100847
ENSSSCT00000024609	ENSSSCG00000004262	KPNA5	protein_coding	0.086161	0.011984	0	0.010688
ENSSSCT00000004711	ENSSSCG00000004262	KPNA5	protein_coding	0.481575	0.435106	0.171956	0.189177
LNC_000063	XLOC_003635	--	intronic_lncRNA	0.690563	0.178172	0.295209	0.912963
ENSSSCT00000025750	ENSSSCG00000004263	ZUP1	protein_coding	0.801739	0.788505	0.675018	0.575293
ENSSSCT00000004712	ENSSSCG00000004263	ZUP1	protein_coding	0	0	0	0
ENSSSCT00000061721	ENSSSCG00000004263	ZUP1	protein_coding	1.25719	1.07475	0.823053	0.902421
ENSSSCT00000024566	ENSSSCG00000023834	RSPH4A	protein_coding	0.0252	0.010768	0	0.011897
ENSSSCT00000031991	ENSSSCG00000023834	RSPH4A	protein_coding	0	0	0	0
ENSSSCT00000045226	ENSSSCG00000032533	-	protein_coding	0	0	0	0.038126
LNC_000508	XLOC_027066	--	intronic_lncRNA	0.186581	0.185141	0.679954	0.088621
LNC_000509	XLOC_027066	--	intronic_lncRNA	0.571353	0.699754	0.120103	0.529301
ENSSSCT00000026265	ENSSSCG00000025941	PTP4A1	protein_coding	1.09212	0.769482	0.936331	0.951932
ENSSSCT00000058723	ENSSSCG00000025941	PTP4A1	protein_coding	21.3432	22.8149	17.4828	13.2266
ENSSSCT00000063357	ENSSSCG00000025941	PTP4A1	protein_coding	0	0	0	0
LNC_000510	XLOC_027075	--	intronic_lncRNA	1.06721	1.02568	0.801172	0.754147
ENSSSCT00000040949	ENSSSCG00000035259	PHF3	protein_coding	10.6689	10.7257	8.23306	6.35201
ENSSSCT00000070771	ENSSSCG00000049526	-	protein_coding	0.017711	0.023188	0.007349	0.014924
ENSSSCT00000004718	ENSSSCG00000004269	-	protein_coding	0	0	0	0.012762
LNC_000511	XLOC_027223	--	lincRNA	0	0	0.385947	0
ENSSSCT00000066143	ENSSSCG00000004270	ADGRB3	protein_coding	0.02337	0.05686	0.0098	0.02925
ENSSSCT00000004721	ENSSSCG00000004272	LMBRD1	protein_coding	3.51767	0.000327	0.001616	0
ENSSSCT00000042299	ENSSSCG00000004272	LMBRD1	protein_coding	7.22555	10.5386	10.6181	10.9216
LNC_000064	XLOC_004062	--	intronic_lncRNA	0.626867	0.587637	0.503879	0.78641
ENSSSCT00000074211	ENSSSCG00000044472	COL19A1	protein_coding	0.039728	0.032843	0.009028	0.028934
ENSSSCT00000004723	ENSSSCG00000004274	COL9A1	protein_coding	0	0.045965	0	0
ENSSSCT00000073708	ENSSSCG00000004274	COL9A1	protein_coding	0.018267	0	0.020496	0.01401
LNC_000512	XLOC_027501	--	intronic_lncRNA	0.762427	0.713104	0.442664	0.480246
ENSSSCT00000045995	ENSSSCG00000004275	FAM135A	protein_coding	2.77254	2.62934	1.20841	1.17856
ENSSSCT00000064116	ENSSSCG00000004275	FAM135A	protein_coding	1.31961	4.76569	3.16512	2.98108
ENSSSCT00000004725	ENSSSCG00000004275	FAM135A	protein_coding	0.15092	0	0	0.015681
ENSSSCT00000048904	ENSSSCG00000004275	FAM135A	protein_coding	0.182175	0.004926	0	0
ENSSSCT00000062959	ENSSSCG00000004275	FAM135A	protein_coding	0.446202	0.00546	0.033617	0.008964
ENSSSCT00000054799	ENSSSCG00000004275	FAM135A	protein_coding	0	0	0	0
ENSSSCT00000070077	ENSSSCG00000046534	-	protein_coding	0	0	0	0
ENSSSCT00000060012	ENSSSCG00000004275	FAM135A	protein_coding	1.32005	0	0.004395	0.001266
LNC_000513	XLOC_027504	--	intronic_lncRNA	0.286561	0.252523	0.090657	0.333438
LNC_000514	XLOC_027506	--	intronic_lncRNA	0.679095	0.166769	0.338441	0.349848
ENSSSCT00000052276	ENSSSCG00000004276	SMAP1	protein_coding	4.6493	4.38679	3.56422	4.70081
ENSSSCT00000056202	ENSSSCG00000004276	SMAP1	protein_coding	0.05071	0.044245	0.004369	0.035933
ENSSSCT00000057791	ENSSSCG00000004276	SMAP1	protein_coding	2.34781	2.37785	1.07308	1.62509
ENSSSCT00000004726	ENSSSCG00000004276	SMAP1	protein_coding	1.58626	4.64977	0.010951	1.48636
ENSSSCT00000052865	ENSSSCG00000004276	SMAP1	protein_coding	0.266997	2.68899	0.137628	1.60621
ENSSSCT00000050145	ENSSSCG00000004276	SMAP1	protein_coding	7.1943	3.069	7.93071	4.03748
ENSSSCT00000024170	ENSSSCG00000026246	B3GAT2	protein_coding	0.386288	0.336195	0.22832	0.393922
ENSSSCT00000079101	ENSSSCG00000044120	-	protein_coding	0.011555	0.008259	0.015741	0.021446
ENSSSCT00000078652	ENSSSCG00000043325	-	protein_coding	0.036569	0.0793	0.03728	0
LNC_000515	XLOC_027562	--	intronic_lncRNA	0.638468	0.742672	1.23788	0.288024
LNC_000516	XLOC_027562	--	intronic_lncRNA	1.80245	2.15122	1.30726	1.10625
LNC_000517	XLOC_027562	--	intronic_lncRNA	1.56376	0.851128	1.15728	0.994716
ENSSSCT00000004729	ENSSSCG00000004279	OGFRL1	protein_coding	0	0	0	0
ENSSSCT00000060364	ENSSSCG00000004279	OGFRL1	protein_coding	34.181	31.6606	21.4554	17.2803
ENSSSCT00000090964	ENSSSCG00000004279	OGFRL1	protein_coding	5.30359	5.93969	4.60566	4.20556
ENSSSCT00000088686	ENSSSCG00000046159	-	protein_coding	0.073221	0	0.031673	0.014481
ENSSSCT00000004730	ENSSSCG00000004280	RIMS1	protein_coding	0.03938	0	0	0
ENSSSCT00000039201	ENSSSCG00000004280	RIMS1	protein_coding	0	0	0	0
ENSSSCT00000054435	ENSSSCG00000004280	RIMS1	protein_coding	0	0	0	0
ENSSSCT00000055714	ENSSSCG00000004280	RIMS1	protein_coding	0	0	0.000944	0
ENSSSCT00000058746	ENSSSCG00000004280	RIMS1	protein_coding	0	0	0	0
ENSSSCT00000062332	ENSSSCG00000004280	RIMS1	protein_coding	0	0	0	0
ENSSSCT00000062922	ENSSSCG00000004280	RIMS1	protein_coding	0	0	0	0
ENSSSCT00000063919	ENSSSCG00000004280	RIMS1	protein_coding	0	0	0	0
ENSSSCT00000065167	ENSSSCG00000004280	RIMS1	protein_coding	0	0	0	0
ENSSSCT00000080177	ENSSSCG00000004280	RIMS1	protein_coding	0	0.038793	0.016503	0.03504
ENSSSCT00000038363	ENSSSCG00000004281	KCNQ5	protein_coding	0	0	0	0
ENSSSCT00000004731	ENSSSCG00000004281	KCNQ5	protein_coding	0	0	0	0
ENSSSCT00000062194	ENSSSCG00000004281	KCNQ5	protein_coding	0.072646	0.063564	0.036744	0.044618
ENSSSCT00000073994	ENSSSCG00000004281	KCNQ5	protein_coding	0	0	0	0
ENSSSCT00000026479	ENSSSCG00000004281	KCNQ5	protein_coding	0	0	0	0
ENSSSCT00000080062	ENSSSCG00000049177	-	protein_coding	0.018817	0.015371	0.004891	0.022215
ENSSSCT00000004735	ENSSSCG00000004283	DPPA5	protein_coding	0	0	0	0
ENSSSCT00000004736	ENSSSCG00000004284	-	protein_coding	0.054093	0	0.041633	0.025296
ENSSSCT00000004737	ENSSSCG00000004285	OOEP	protein_coding	0.073493	0.096794	0.075487	0.118193
ENSSSCT00000004740	ENSSSCG00000004287	-	protein_coding	0.039749	0.035451	0.021855	0
ENSSSCT00000037924	ENSSSCG00000022994	CYB5R4	protein_coding	8.85079	9.94391	0	0
ENSSSCT00000030777	ENSSSCG00000022994	CYB5R4	protein_coding	0	0	11.5797	11.1964
LNC_000518	XLOC_027695	--	intronic_lncRNA	0.655549	0.763477	0.335792	0.945613
ENSSSCT00000025979	ENSSSCG00000026943	MRAP2	protein_coding	0.159745	0.160107	3.46674	6.32548
ENSSSCT00000053410	ENSSSCG00000026943	MRAP2	protein_coding	0	0.013951	0	2.26599
ENSSSCT00000070732	ENSSSCG00000044858	-	protein_coding	0.015053	0.00803	0.001705	0.009386
ENSSSCT00000004742	ENSSSCG00000004289	CEP162	protein_coding	2.87682	2.55621	2.00584	1.6955
ENSSSCT00000038085	ENSSSCG00000004289	CEP162	protein_coding	0.154298	0.412781	0.497326	0.7592
ENSSSCT00000057299	ENSSSCG00000004289	CEP162	protein_coding	0	0	0.425623	0.220439
ENSSSCT00000087532	ENSSSCG00000004289	CEP162	protein_coding	0	0.011148	0	0
LNC_000065	XLOC_004295	--	intronic_lncRNA	0.235635	0.294909	0.348209	0.23095
LNC_000066	XLOC_004296	--	intronic_lncRNA	0.172117	0.499307	0.260462	0.117594
LNC_000067	XLOC_004297	--	intronic_lncRNA	0.199106	0.209797	0.381434	0.573548
ENSSSCT00000004744	ENSSSCG00000004290	TBX18	protein_coding	0.04599	0.008721	0.050674	0.047788
ENSSSCT00000071273	ENSSSCG00000044215	-	protein_coding	0.017801	0.033645	0.017058	0
ENSSSCT00000034230	ENSSSCG00000004291	NT5E	protein_coding	0	0.066818	0.043874	0.084804
ENSSSCT00000072631	ENSSSCG00000004291	NT5E	protein_coding	0	0	0	0
TUCP_000034	XLOC_004421	--	TUCP	0.001715	0.408599	0.005324	0.006573
TUCP_000035	XLOC_004421	--	TUCP	1.34392	0.991527	1.04591	1.2331
ENSSSCT00000075598	ENSSSCG00000004293	SNX14	protein_coding	34.6671	29.7463	29.6645	25.9437
ENSSSCT00000004747	ENSSSCG00000004293	SNX14	protein_coding	0	0	0	3.84088
ENSSSCT00000088154	ENSSSCG00000004293	SNX14	protein_coding	0	0	0	0
ENSSSCT00000088214	ENSSSCG00000004293	SNX14	protein_coding	5.81114	10.147	5.04599	3.3432
ENSSSCT00000055678	ENSSSCG00000004294	SYNCRIP	protein_coding	26.7773	29.3176	15.5557	11.6089
TUCP_000036	XLOC_004429	--	TUCP	1.76251	1.52153	0.700515	0.742107
ENSSSCT00000063076	ENSSSCG00000004294	SYNCRIP	protein_coding	0.571311	1.71622	0	1.39215
ENSSSCT00000004748	ENSSSCG00000004294	SYNCRIP	protein_coding	12.6188	5.85855	7.38486	4.02593
TUCP_000037	XLOC_004429	--	TUCP	0.657337	0.666053	0.644177	0.422346
LNC_000068	XLOC_004433	--	lincRNA	0.24051	0.265578	0	0.403634
LNC_000069	XLOC_004433	--	lincRNA	0.119294	0.468039	0.373869	0.258283
LNC_000070	XLOC_004450	--	lincRNA	0.483506	0	0.06539	0
ENSSSCT00000078240	ENSSSCG00000043097	-	protein_coding	0	0.043751	0.027827	0.076506
ENSSSCT00000050259	ENSSSCG00000035251	HTR1E	protein_coding	0.034238	0.047905	0.014972	0
ENSSSCT00000031283	ENSSSCG00000025434	CGA	protein_coding	0	0.020586	0	0
ENSSSCT00000062390	ENSSSCG00000025434	CGA	protein_coding	0.0889	0.036118	0	0
ENSSSCT00000077874	ENSSSCG00000025434	CGA	protein_coding	0	0	0	0
LNC_000519	XLOC_027967	--	intronic_lncRNA	0	0	0.014467	0.579417
LNC_000520	XLOC_027967	--	intronic_lncRNA	0.780941	0.691691	0.678506	0
ENSSSCT00000065061	ENSSSCG00000035281	ZNF292	protein_coding	5.2071	6.04946	4.09552	3.8072
ENSSSCT00000086282	ENSSSCG00000042121	-	protein_coding	0.088874	0.135363	0.137092	0.100206
ENSSSCT00000059940	ENSSSCG00000033562	GJB7	protein_coding	0.037564	0	0	0
ENSSSCT00000004754	ENSSSCG00000004300	SMIM8	protein_coding	0.453113	0.342955	0.136742	0.245259
ENSSSCT00000004755	ENSSSCG00000004301	C6orf163	protein_coding	0.060211	0.032662	0.028821	0.079657
ENSSSCT00000073134	ENSSSCG00000004304	SLC35A1	protein_coding	1.42498	1.25625	0.049157	0.055128
ENSSSCT00000004756	ENSSSCG00000004302	-	protein_coding	0.029265	0.015668	0	0
ENSSSCT00000059405	ENSSSCG00000004302	-	protein_coding	0	0	0	0
ENSSSCT00000069555	ENSSSCG00000004304	SLC35A1	protein_coding	1.14177	1.22454	1.88813	1.98055
ENSSSCT00000004759	ENSSSCG00000004304	SLC35A1	protein_coding	11.6705	12.6373	10.5054	11.9541
ENSSSCT00000004760	ENSSSCG00000004303	RARS2	protein_coding	3.01087	1.37309	1.73759	1.46434
ENSSSCT00000067176	ENSSSCG00000004303	RARS2	protein_coding	0	0	0	0
ENSSSCT00000004757	ENSSSCG00000004303	RARS2	protein_coding	4.92469	4.16044	3.10089	2.92773
ENSSSCT00000041379	ENSSSCG00000004303	RARS2	protein_coding	0.072864	0.207313	0.009115	0.269131
ENSSSCT00000085269	ENSSSCG00000004303	RARS2	protein_coding	0.07391	0.309093	0.057346	0.136333
ENSSSCT00000037698	ENSSSCG00000004306	ORC3	protein_coding	4.23682	4.18676	3.3641	4.15483
ENSSSCT00000004761	ENSSSCG00000004306	ORC3	protein_coding	2.30739	2.41509	2.22299	2.2438
ENSSSCT00000051283	ENSSSCG00000004307	AKIRIN2	protein_coding	0	0	0	0
ENSSSCT00000004762	ENSSSCG00000004307	AKIRIN2	protein_coding	17.8994	18.6009	14.431	10.7143
LNC_000071	XLOC_004558	--	intronic_lncRNA	1.43535	1.61017	1.3506	1.63233
ENSSSCT00000088888	ENSSSCG00000004307	AKIRIN2	protein_coding	0.26549	0.275553	0.315111	0.232869
ENSSSCT00000004763	ENSSSCG00000004308	SPACA1	protein_coding	0	0.083517	0	0.031058
ENSSSCT00000089541	ENSSSCG00000004309	CNR1	protein_coding	0.058781	0.068633	0.014721	0.05323
ENSSSCT00000067192	ENSSSCG00000050040	-	protein_coding	0	0	0	0
ENSSSCT00000004764	ENSSSCG00000004309	CNR1	protein_coding	0	0	0	0
ENSSSCT00000030834	ENSSSCG00000029003	-	protein_coding	27.5233	30.2234	23.3809	24.0063
ENSSSCT00000004766	ENSSSCG00000004311	RNGTT	protein_coding	0	3.40056	1.83871	2.80655
ENSSSCT00000058496	ENSSSCG00000004311	RNGTT	protein_coding	1.02986	1.35865	2.38306	2.07607
ENSSSCT00000053939	ENSSSCG00000004311	RNGTT	protein_coding	4.77795	1.48219	1.18713	1.28986
LNC_000072	XLOC_004667	--	intronic_lncRNA	0.262771	0.325963	0	0.326822
LNC_000073	XLOC_004668	--	intronic_lncRNA	0	0.280685	0.219057	0.705648
LNC_000074	XLOC_004669	--	intronic_lncRNA	0.814631	0.519641	0.924485	1.24535
TUCP_000161	XLOC_028111	--	TUCP	1.66583	1.47463	1.37471	1.89894
ENSSSCT00000058910	ENSSSCG00000039953	PNRC1	protein_coding	0.962189	0.972208	1.3015	2.56361
ENSSSCT00000041320	ENSSSCG00000039953	PNRC1	protein_coding	11.8095	10.5746	10.7671	12.2257
ENSSSCT00000027965	ENSSSCG00000039953	PNRC1	protein_coding	2.99068	2.16619	2.17072	0.881076
ENSSSCT00000091141	ENSSSCG00000046419	-	protein_coding	0.032675	0.049729	0.029983	0.030149
ENSSSCT00000039409	ENSSSCG00000032781	SRSF12	protein_coding	1.71253	2.0749	0.84764	0.858374
LNC_000075	XLOC_004690	--	intronic_lncRNA	0.464201	0.224496	0.047851	0
LNC_000521	XLOC_028116	--	intronic_lncRNA	0.488452	0.528185	0.326854	0.630208
ENSSSCT00000004769	ENSSSCG00000004314	PM20D2	protein_coding	1.73151	1.67851	1.41739	1.74295
ENSSSCT00000066559	ENSSSCG00000024249	GABRR2	protein_coding	0.005191	0	0	0.005195
ENSSSCT00000090167	ENSSSCG00000024249	GABRR2	protein_coding	0.025002	0	0	0
ENSSSCT00000004771	ENSSSCG00000024249	GABRR2	protein_coding	0.078547	0.039876	0.037133	0.033922
ENSSSCT00000028234	ENSSSCG00000024249	GABRR2	protein_coding	0.071379	0	0	0.012123
ENSSSCT00000053230	ENSSSCG00000004317	UBE2J1	protein_coding	11.4569	12.0664	15.1554	14.5813
ENSSSCT00000004773	ENSSSCG00000004317	UBE2J1	protein_coding	0.284464	0.484218	0.329712	0.325121
LNC_000076	XLOC_004704	--	intronic_lncRNA	0.875578	0.819928	0.85383	0.761696
ENSSSCT00000054872	ENSSSCG00000004318	RRAGD	protein_coding	3.30989	3.19385	2.96935	2.55688
LNC_000077	XLOC_004707	--	intronic_lncRNA	0.400733	0	0.079651	0.132398
ENSSSCT00000004774	ENSSSCG00000004318	RRAGD	protein_coding	0.004305	0.051399	0.067393	0.003664
ENSSSCT00000043295	ENSSSCG00000004318	RRAGD	protein_coding	0.032511	0.020134	0.005237	0.001434
ENSSSCT00000004778	ENSSSCG00000004322	ANKRD6	protein_coding	0	0	0	0
ENSSSCT00000043370	ENSSSCG00000004322	ANKRD6	protein_coding	0.097494	0	0.088115	0.101703
ENSSSCT00000048502	ENSSSCG00000004322	ANKRD6	protein_coding	0	0	0	0
ENSSSCT00000056510	ENSSSCG00000004322	ANKRD6	protein_coding	0	0.053465	0	0
ENSSSCT00000055894	ENSSSCG00000004322	ANKRD6	protein_coding	0	0	0	0
ENSSSCT00000039423	ENSSSCG00000004322	ANKRD6	protein_coding	0	0	0	0
ENSSSCT00000063190	ENSSSCG00000004322	ANKRD6	protein_coding	0	0	0	0
ENSSSCT00000042924	ENSSSCG00000004322	ANKRD6	protein_coding	0	0	0	0
TUCP_000162	XLOC_028127	--	TUCP	3.00456	3.01391	4.03631	3.51433
LNC_000078	XLOC_004712	--	lincRNA	0.597595	0.554844	0.695076	1.0066
ENSSSCT00000004784	ENSSSCG00000004328	MDN1	protein_coding	4.34051	4.67667	6.37756	6.81929
TUCP_000038	XLOC_004714	--	TUCP	0.284245	0.304353	0.105193	0.5483
TUCP_000039	XLOC_004714	--	TUCP	0.032871	0.024918	0.917547	0.704732
LNC_000079	XLOC_004715	--	intronic_lncRNA	0.309933	0.466717	1.05103	1.39767
LNC_000080	XLOC_004716	--	intronic_lncRNA	0.153709	0.47972	0.078173	0.160054
LNC_000081	XLOC_004717	--	intronic_lncRNA	0.463037	0.633192	0.172175	0.300217
ENSSSCT00000050370	ENSSSCG00000004331	CASP8AP2	protein_coding	2.80769	0.545224	0.06321	0
ENSSSCT00000004787	ENSSSCG00000004331	CASP8AP2	protein_coding	0.394308	2.3831	2.70271	2.47294
ENSSSCT00000004783	ENSSSCG00000004331	CASP8AP2	protein_coding	0.241145	0.38998	0.30418	0.215344
LNC_000522	XLOC_028135	--	intronic_lncRNA	0.455832	0.272984	0.412257	0.290946
LNC_000523	XLOC_028138	--	intronic_lncRNA	0.476083	0.305138	0.484928	0.555479
ENSSSCT00000004786	ENSSSCG00000004330	GJA10	protein_coding	0.077738	0.225515	0.067972	0.072707
ENSSSCT00000064722	ENSSSCG00000004332	BACH2	protein_coding	0.136643	0.170352	0.078067	0.094025
ENSSSCT00000073298	ENSSSCG00000044269	-	protein_coding	0.041175	0.020075	0.013199	0.028569
ENSSSCT00000004790	ENSSSCG00000004334	MAP3K7	protein_coding	2.05935	0.742175	2.37262	1.4798
ENSSSCT00000035193	ENSSSCG00000004334	MAP3K7	protein_coding	0	0	0	0
ENSSSCT00000036555	ENSSSCG00000004334	MAP3K7	protein_coding	8.16622	7.46353	16.1376	17.524
LNC_000082	XLOC_004771	--	intronic_lncRNA	0.632421	0.650343	1.02616	1.26637
LNC_000083	XLOC_004771	--	intronic_lncRNA	0.350337	0.26187	0.369512	0.895805
ENSSSCT00000088074	ENSSSCG00000004334	MAP3K7	protein_coding	9.0785	9.34971	7.196	10.6299
ENSSSCT00000083103	ENSSSCG00000043380	-	protein_coding	0.007671	0.022754	0.013138	0.034893
ENSSSCT00000055393	ENSSSCG00000040939	-	protein_coding	0	0	0.001542	0
LNC_000524	XLOC_028394	--	lincRNA	0	0.458716	0	0
ENSSSCT00000058715	ENSSSCG00000004336	EPHA7	protein_coding	0.023264	0.016003	0	0.031592
ENSSSCT00000078025	ENSSSCG00000041606	-	protein_coding	0.073076	0.016758	0.023517	0.046412
ENSSSCT00000090114	ENSSSCG00000050706	-	protein_coding	0	0.003787	0.003123	0.029301
LNC_000525	XLOC_028686	--	intronic_lncRNA	0.343503	0.613983	0.463275	0.743091
ENSSSCT00000038684	ENSSSCG00000035648	MANEA	protein_coding	5.897	8.87313	6.24116	9.87839
ENSSSCT00000070296	ENSSSCG00000035648	MANEA	protein_coding	0	0	0	0
ENSSSCT00000072382	ENSSSCG00000042849	-	protein_coding	0.042729	0.064792	0.022001	0.034124
ENSSSCT00000089310	ENSSSCG00000042849	-	protein_coding	0	0	0	0
ENSSSCT00000028080	ENSSSCG00000004339	UFL1	protein_coding	8.14916	8.43605	9.52576	8.58669
ENSSSCT00000048009	ENSSSCG00000004339	UFL1	protein_coding	0	0	0	0
ENSSSCT00000004795	ENSSSCG00000004339	UFL1	protein_coding	4.83157	4.53704	1.64262	2.73243
ENSSSCT00000068060	ENSSSCG00000004340	FHL5	protein_coding	0	0	0	0
ENSSSCT00000004796	ENSSSCG00000004340	FHL5	protein_coding	0	0.016828	0.015325	0.045365
ENSSSCT00000087975	ENSSSCG00000044999	-	protein_coding	0.000554	0.017503	0.019154	0.019529
ENSSSCT00000072487	ENSSSCG00000035240	GPR63	protein_coding	0.094999	0.05819	0.044437	0.043801
ENSSSCT00000063337	ENSSSCG00000035240	GPR63	protein_coding	0	0	0	0
ENSSSCT00000049315	ENSSSCG00000035240	GPR63	protein_coding	0	0	0	0
ENSSSCT00000004798	ENSSSCG00000004342	NDUFAF4	protein_coding	1.42874	1.27033	0.463504	0.470691
ENSSSCT00000064080	ENSSSCG00000027002	KLHL32	protein_coding	0.094904	0	0	0.064014
ENSSSCT00000045175	ENSSSCG00000027002	KLHL32	protein_coding	0	0	0	0
ENSSSCT00000064737	ENSSSCG00000027002	KLHL32	protein_coding	0	0.073772	0.061775	0
ENSSSCT00000031034	ENSSSCG00000027002	KLHL32	protein_coding	0	0	0	0
ENSSSCT00000090506	ENSSSCG00000004344	MMS22L	protein_coding	0.041558	0.874776	0.050287	1.35636
ENSSSCT00000004800	ENSSSCG00000004344	MMS22L	protein_coding	0	0	0	0
ENSSSCT00000062484	ENSSSCG00000004344	MMS22L	protein_coding	0.656614	0.116618	1.17003	0.362525
LNC_000084	XLOC_005345	--	antisense_lncRNA	0.221365	0.491939	0.176151	0.158242
ENSSSCT00000072522	ENSSSCG00000049009	-	protein_coding	0.040249	0.007041	0.006969	0.031543
ENSSSCT00000066651	ENSSSCG00000044799	-	protein_coding	0	0	0.033474	0
ENSSSCT00000042969	ENSSSCG00000004347	FBXL4	protein_coding	0.535894	0.88674	0.267368	0.559713
ENSSSCT00000004804	ENSSSCG00000004347	FBXL4	protein_coding	0.38742	0.20888	0.551475	0.219597
ENSSSCT00000024260	ENSSSCG00000004349	FAXC	protein_coding	0	0.119963	0	0
ENSSSCT00000004805	ENSSSCG00000004349	FAXC	protein_coding	0.113229	0.029215	0.439342	0.281485
ENSSSCT00000028667	ENSSSCG00000004349	FAXC	protein_coding	0.068298	0.116378	0	0.218208
ENSSSCT00000004806	ENSSSCG00000004349	FAXC	protein_coding	0	0	0	0.107916
ENSSSCT00000047364	ENSSSCG00000004349	FAXC	protein_coding	2.83668	2.00614	0.761543	0.713175
ENSSSCT00000028650	ENSSSCG00000037594	PNISR	protein_coding	6.27022	3.98817	4.19095	4.04419
ENSSSCT00000060237	ENSSSCG00000037594	PNISR	protein_coding	0	0	0	0
ENSSSCT00000048318	ENSSSCG00000037594	PNISR	protein_coding	3.4878	6.69825	9.30944	9.12671
ENSSSCT00000085120	ENSSSCG00000050732	-	protein_coding	0	0	0	0
ENSSSCT00000004808	ENSSSCG00000004351	USP45	protein_coding	3.77385	3.41055	2.55692	2.7781
ENSSSCT00000030684	ENSSSCG00000004351	USP45	protein_coding	0	0.083236	0.093194	0
ENSSSCT00000084188	ENSSSCG00000004351	USP45	protein_coding	0.123713	0	0.020925	0.109486
LNC_000526	XLOC_028974	--	intronic_lncRNA	0.677127	0.622465	0.501227	0.3922
ENSSSCT00000053219	ENSSSCG00000038757	-	protein_coding	9.98275	9.0415	5.50978	5.19734
ENSSSCT00000072844	ENSSSCG00000038757	-	protein_coding	0	0	0	0
ENSSSCT00000037177	ENSSSCG00000004353	CCNC	protein_coding	12.6685	12.2396	11.5266	11.579
LNC_000085	XLOC_005559	--	intronic_lncRNA	0.602291	0.525056	0.593301	0.618027
ENSSSCT00000036804	ENSSSCG00000004353	CCNC	protein_coding	3.16656	1.79077	1.48994	2.70279
ENSSSCT00000050720	ENSSSCG00000004353	CCNC	protein_coding	0.088444	0.193413	0.191557	0.10005
ENSSSCT00000004810	ENSSSCG00000004353	CCNC	protein_coding	3.30339	5.35652	3.93876	1.80313
ENSSSCT00000004811	ENSSSCG00000004354	PRDM13	protein_coding	0.208257	0.111154	0.052652	0.100396
ENSSSCT00000004812	ENSSSCG00000004355	-	protein_coding	1.10388	0.662171	0.609981	0.521329
ENSSSCT00000004813	ENSSSCG00000004356	MCHR2	protein_coding	0	0	0	0
ENSSSCT00000089319	ENSSSCG00000004357	SIM1	protein_coding	0	0	0	0
ENSSSCT00000045978	ENSSSCG00000004357	SIM1	protein_coding	0.034272	0.023177	0.024202	0.029853
ENSSSCT00000004814	ENSSSCG00000004357	SIM1	protein_coding	0	0	0	0
ENSSSCT00000004816	ENSSSCG00000004358	ASCC3	protein_coding	0	0	0	0
ENSSSCT00000058812	ENSSSCG00000004358	ASCC3	protein_coding	11.3345	1.57016	8.45363	0.698725
ENSSSCT00000004815	ENSSSCG00000004358	ASCC3	protein_coding	0	9.35322	0	7.72275
TUCP_000040	XLOC_005663	--	TUCP	0.402032	0.341445	0.463511	0.564594
TUCP_000041	XLOC_005664	--	TUCP	0.575535	0.687143	0.466532	0.379277
ENSSSCT00000067122	ENSSSCG00000004361	GRIK2	protein_coding	0	0	0	0
ENSSSCT00000032833	ENSSSCG00000004361	GRIK2	protein_coding	0.034714	0	0.006569	0.014506
ENSSSCT00000004819	ENSSSCG00000004361	GRIK2	protein_coding	0	0	0	0
ENSSSCT00000069533	ENSSSCG00000046266	-	protein_coding	0	0	0	0
ENSSSCT00000084615	ENSSSCG00000047827	-	protein_coding	0.027948	0.009092	0.014168	0.033284
ENSSSCT00000072855	ENSSSCG00000041890	-	protein_coding	0	0	0	0
ENSSSCT00000048824	ENSSSCG00000004364	HACE1	protein_coding	7.34272	6.8722	5.40852	5.39023
ENSSSCT00000051567	ENSSSCG00000004364	HACE1	protein_coding	0.506972	0.572173	0.569163	0
ENSSSCT00000088730	ENSSSCG00000004364	HACE1	protein_coding	0	0	0	0
ENSSSCT00000059109	ENSSSCG00000004364	HACE1	protein_coding	0	0	0	0
ENSSSCT00000004823	ENSSSCG00000004364	HACE1	protein_coding	0	0	0.006234	0
LNC_000086	XLOC_005996	--	intronic_lncRNA	0.741804	0.493289	0.446698	0.498069
ENSSSCT00000043008	ENSSSCG00000037612	LIN28B	protein_coding	0	0	0	0
ENSSSCT00000088401	ENSSSCG00000037612	LIN28B	protein_coding	0.030709	0.066814	0	0.043082
ENSSSCT00000044926	ENSSSCG00000004366	BVES	protein_coding	0.074911	0.077147	0.04582	0.084608
ENSSSCT00000004825	ENSSSCG00000004366	BVES	protein_coding	0	0.021966	0.007209	0.050206
ENSSSCT00000004828	ENSSSCG00000004367	POPDC3	protein_coding	0.468408	0.245728	0.239533	0.156091
ENSSSCT00000072837	ENSSSCG00000045756	-	protein_coding	0.028097	0.076415	0	0.026279
ENSSSCT00000039770	ENSSSCG00000004368	PREP	protein_coding	1.8852	0.541273	1.49406	1.26839
ENSSSCT00000004829	ENSSSCG00000004368	PREP	protein_coding	0	0	0	0
ENSSSCT00000055168	ENSSSCG00000004368	PREP	protein_coding	5.71701	6.57819	4.18095	3.0557
TUCP_000042	XLOC_006032	--	TUCP	0.612091	0.780259	0.411133	0.486826
ENSSSCT00000080819	ENSSSCG00000042384	-	protein_coding	0.026918	0.036604	0.040933	0.011497
ENSSSCT00000067784	ENSSSCG00000004370	ATG5	protein_coding	0	0	0	0
ENSSSCT00000038421	ENSSSCG00000004369	PRDM1	protein_coding	1.47194	1.12756	0.711546	1.02032
ENSSSCT00000004830	ENSSSCG00000004369	PRDM1	protein_coding	6.47276	8.17889	5.31828	4.64285
ENSSSCT00000037769	ENSSSCG00000004369	PRDM1	protein_coding	1.98002	0.012292	0.057081	0.012965
ENSSSCT00000081894	ENSSSCG00000004370	ATG5	protein_coding	0	0.053316	0.052623	0.085126
ENSSSCT00000053050	ENSSSCG00000004369	PRDM1	protein_coding	0.564067	0.774722	0.806636	0.106794
ENSSSCT00000076567	ENSSSCG00000004370	ATG5	protein_coding	1.10407	0.520229	0	0.287878
ENSSSCT00000025776	ENSSSCG00000004370	ATG5	protein_coding	0	0	0	0
ENSSSCT00000086551	ENSSSCG00000004370	ATG5	protein_coding	0	0	0.303144	1.26178
ENSSSCT00000065385	ENSSSCG00000004370	ATG5	protein_coding	20.2994	20.1857	20.815	22.5412
ENSSSCT00000004831	ENSSSCG00000004370	ATG5	protein_coding	0	5.02044	0	0
ENSSSCT00000049307	ENSSSCG00000004370	ATG5	protein_coding	0.047748	0.017914	0.124382	0.030148
ENSSSCT00000084835	ENSSSCG00000004370	ATG5	protein_coding	2.72389	1.47322	2.65033	2.77441
ENSSSCT00000072060	ENSSSCG00000004371	CRYBG1	protein_coding	0	0	0	0
ENSSSCT00000004832	ENSSSCG00000004371	CRYBG1	protein_coding	0	0	0	0
ENSSSCT00000082413	ENSSSCG00000004371	CRYBG1	protein_coding	11.3823	13.2155	18.4429	16.2575
ENSSSCT00000036224	ENSSSCG00000004371	CRYBG1	protein_coding	0.405141	0	0	0
ENSSSCT00000027684	ENSSSCG00000004371	CRYBG1	protein_coding	0	0	0	0
ENSSSCT00000033563	ENSSSCG00000004371	CRYBG1	protein_coding	0	0	0	0
ENSSSCT00000080081	ENSSSCG00000046528	-	protein_coding	0.942573	1.05815	2.54127	1.87816
ENSSSCT00000004833	ENSSSCG00000004373	RTN4IP1	protein_coding	0.59772	1.97994	2.25468	2.1261
ENSSSCT00000026870	ENSSSCG00000004373	RTN4IP1	protein_coding	2.49798	1.22829	0	0
LNC_000087	XLOC_006148	--	intronic_lncRNA	0.037573	0.326997	0.276549	0.435991
ENSSSCT00000036990	ENSSSCG00000004373	RTN4IP1	protein_coding	0.970983	1.11996	0.772591	0.106539
ENSSSCT00000048689	ENSSSCG00000004373	RTN4IP1	protein_coding	0	0	0	0
ENSSSCT00000074488	ENSSSCG00000004373	RTN4IP1	protein_coding	0.012627	0.007923	0.008242	0.160915
ENSSSCT00000004834	ENSSSCG00000004373	RTN4IP1	protein_coding	0	0	0	0
ENSSSCT00000070099	ENSSSCG00000004373	RTN4IP1	protein_coding	0	0	0	0
LNC_000088	XLOC_006155	--	intronic_lncRNA	0.358122	0.115491	0.031025	0.397169
ENSSSCT00000041310	ENSSSCG00000004374	QRSL1	protein_coding	5.63229	11.7836	10.6163	10.0472
ENSSSCT00000004835	ENSSSCG00000004374	QRSL1	protein_coding	4.02351	0.149782	0.111962	0.105914
LNC_000089	XLOC_006202	--	intronic_lncRNA	5.56734	3.27198	0	5.1397
LNC_000090	XLOC_006202	--	intronic_lncRNA	0	2.29412	1.37202	0
LNC_000091	XLOC_006202	--	intronic_lncRNA	1.95995	3.38161	5.98577	2.98724
ENSSSCT00000036499	ENSSSCG00000031023	-	protein_coding	326.772	337.474	340.089	289.209
ENSSSCT00000049984	ENSSSCG00000037071	-	protein_coding	0.208499	0	0.081676	0
TUCP_000163	XLOC_029580	--	TUCP	0.894958	1.35305	0.559502	0.796184
ENSSSCT00000059292	ENSSSCG00000037985	MTRES1	protein_coding	5.15554	4.5481	4.51879	4.6227
LNC_000527	XLOC_029580	--	intronic_lncRNA	0.388875	0.288008	1.13597	1.61825
ENSSSCT00000058645	ENSSSCG00000031159	-	protein_coding	4.92131	5.18507	2.60741	1.77256
TUCP_000043	XLOC_006210	--	TUCP	0.794506	0.824718	0.51579	0.591932
ENSSSCT00000082099	ENSSSCG00000036168	PDSS2	protein_coding	1.574	0.716467	0	0.611317
ENSSSCT00000064813	ENSSSCG00000036168	PDSS2	protein_coding	0	0.546813	1.54977	0.258824
LNC_000092	XLOC_006211	--	intronic_lncRNA	0.152625	0.429816	0.361046	0.184612
ENSSSCT00000071156	ENSSSCG00000036168	PDSS2	protein_coding	0	0	0.25054	0
LNC_000093	XLOC_006212	--	intronic_lncRNA	0.57343	0.185467	0.170863	0.172749
ENSSSCT00000087239	ENSSSCG00000004379	SOBP	protein_coding	0	0	0	0
ENSSSCT00000004840	ENSSSCG00000004379	SOBP	protein_coding	0.092874	0.06273	0.058845	0.044993
ENSSSCT00000067457	ENSSSCG00000004379	SOBP	protein_coding	0	0	0	0
ENSSSCT00000056631	ENSSSCG00000004379	SOBP	protein_coding	0	0	0	0
ENSSSCT00000047422	ENSSSCG00000033392	SCML4	protein_coding	0	0	0	0.05371
ENSSSCT00000088397	ENSSSCG00000033392	SCML4	protein_coding	0.033682	0.047788	0	0
ENSSSCT00000056399	ENSSSCG00000033392	SCML4	protein_coding	0.029084	0.010534	0.058676	0.03557
ENSSSCT00000084533	ENSSSCG00000033392	SCML4	protein_coding	0	0	0	0
ENSSSCT00000040044	ENSSSCG00000033392	SCML4	protein_coding	0	0	0	0
ENSSSCT00000068304	ENSSSCG00000033392	SCML4	protein_coding	0	0	0	0
ENSSSCT00000070942	ENSSSCG00000048970	-	protein_coding	0.001944	0.008459	0	0
ENSSSCT00000004844	ENSSSCG00000004382	SEC63	protein_coding	10.4588	12.3453	10.1325	9.32042
ENSSSCT00000056557	ENSSSCG00000004382	SEC63	protein_coding	2.31675	0	0	0
LNC_000094	XLOC_006249	--	intronic_lncRNA	1.0399	1.08303	1.04408	1.05486
ENSSSCT00000057333	ENSSSCG00000004382	SEC63	protein_coding	0.282153	0.031486	0.471451	0.044537
LNC_000095	XLOC_006260	--	intronic_lncRNA	2.72137	2.86901	2.57949	2.80999
ENSSSCT00000004845	ENSSSCG00000004383	OSTM1	protein_coding	76.1899	75.6844	65.8484	65.6054
ENSSSCT00000022342	ENSSSCG00000004384	NR2E1	protein_coding	0.213414	0.180996	0.242156	0.122039
LNC_000096	XLOC_006272	--	intronic_lncRNA	2.36891	2.6758	2.06075	2.02174
LNC_000097	XLOC_006272	--	intronic_lncRNA	0.37968	0.497141	0.492741	0.512223
ENSSSCT00000004847	ENSSSCG00000004385	SNX3	protein_coding	50.685	54.0531	49.2476	45.6526
ENSSSCT00000072094	ENSSSCG00000004385	SNX3	protein_coding	0	0.033316	0	0
ENSSSCT00000090851	ENSSSCG00000004385	SNX3	protein_coding	15.5588	16.1568	14.3804	12.5598
TUCP_000164	XLOC_029637	--	TUCP	0.201253	0.325775	0.249705	0.459012
ENSSSCT00000022746	ENSSSCG00000040199	AFG1L	protein_coding	3.94152	1.02406	4.21652	4.1313
ENSSSCT00000046117	ENSSSCG00000040199	AFG1L	protein_coding	0	0	0.272185	0.053126
ENSSSCT00000056646	ENSSSCG00000040199	AFG1L	protein_coding	0	3.839	0	0
LNC_000528	XLOC_029644	--	antisense_lncRNA	0.705484	0.574314	0.224665	0.349742
LNC_000529	XLOC_029644	--	intronic_lncRNA	0.273517	0.748851	0.420708	0.588072
LNC_000530	XLOC_029644	--	intronic_lncRNA	0.657532	0.516831	0.510695	0.348774
ENSSSCT00000004849	ENSSSCG00000004387	FOXO3	protein_coding	6.99362	7.57958	6.27108	4.92554
ENSSSCT00000060669	ENSSSCG00000004388	ARMC2	protein_coding	0	0	0.011959	0
ENSSSCT00000086339	ENSSSCG00000004388	ARMC2	protein_coding	0.029837	0.0507	0.046094	0
ENSSSCT00000004851	ENSSSCG00000004388	ARMC2	protein_coding	0	0	0	0
ENSSSCT00000056166	ENSSSCG00000004388	ARMC2	protein_coding	0	0.009746	0	0
ENSSSCT00000078940	ENSSSCG00000004388	ARMC2	protein_coding	0.035018	0.040447	0.035647	0.056263
ENSSSCT00000058439	ENSSSCG00000004388	ARMC2	protein_coding	0	0.089494	0	0.070163
ENSSSCT00000073653	ENSSSCG00000004390	SESN1	protein_coding	1.14248	0	0.802903	0
ENSSSCT00000066418	ENSSSCG00000004390	SESN1	protein_coding	0.596438	0.657375	0.411739	0.236818
ENSSSCT00000004853	ENSSSCG00000004390	SESN1	protein_coding	0.368563	0.245086	0.107555	0.775017
ENSSSCT00000039962	ENSSSCG00000004390	SESN1	protein_coding	0.003374	0.509727	0.212165	0.230816
ENSSSCT00000004852	ENSSSCG00000004389	-	protein_coding	0	0	0.021097	0
ENSSSCT00000082801	ENSSSCG00000004391	CEP57L1	protein_coding	0.362535	0.157635	0.139762	0.21733
ENSSSCT00000077503	ENSSSCG00000004391	CEP57L1	protein_coding	0.046375	0.01009	0.009235	0.020151
ENSSSCT00000082257	ENSSSCG00000004391	CEP57L1	protein_coding	0	0.031987	0.073046	0
ENSSSCT00000004854	ENSSSCG00000004391	CEP57L1	protein_coding	0	0.23111	0	0
ENSSSCT00000024443	ENSSSCG00000004415	-	protein_coding	0.077627	0.057329	0.027912	0.039249
ENSSSCT00000033167	ENSSSCG00000004414	CD164	protein_coding	4.09149	5.43515	5.68293	1.71937
ENSSSCT00000082397	ENSSSCG00000004414	CD164	protein_coding	165.046	176.883	140.385	109.372
ENSSSCT00000004877	ENSSSCG00000004414	CD164	protein_coding	0	0	0	0
LNC_000098	XLOC_006327	--	intronic_lncRNA	2.72396	3.95095	3.31499	3.00404
LNC_000099	XLOC_006327	--	intronic_lncRNA	1.74339	0	0	0.006837
ENSSSCT00000074745	ENSSSCG00000004414	CD164	protein_coding	0	0	0	0
ENSSSCT00000004876	ENSSSCG00000004413	PPIL6	protein_coding	0.067517	0.061637	0.059977	0.065757
ENSSSCT00000004871	ENSSSCG00000004408	SMPD2	protein_coding	17.7636	18.4894	11.3168	10.0986
ENSSSCT00000004875	ENSSSCG00000004412	MICAL1	protein_coding	4.58022	4.07071	3.96941	2.08219
ENSSSCT00000036832	ENSSSCG00000004412	MICAL1	protein_coding	2.85451	20.6644	0.088145	10.8032
ENSSSCT00000083766	ENSSSCG00000004412	MICAL1	protein_coding	0	0	0	0
ENSSSCT00000077113	ENSSSCG00000004412	MICAL1	protein_coding	20.192	0	14.3388	0
LNC_000100	XLOC_006330	--	intronic_lncRNA	0.961836	0.916275	0.864359	0.727363
ENSSSCT00000004874	ENSSSCG00000004411	ZBTB24	protein_coding	5.35833	6.09845	4.02386	3.52198
ENSSSCT00000053925	ENSSSCG00000004411	ZBTB24	protein_coding	1.04432	0.552883	1.75283	1.29752
TUCP_000044	XLOC_006334	--	TUCP	0.455234	0.668701	0.515723	0.392052
ENSSSCT00000004873	ENSSSCG00000004410	-	protein_coding	0.0272	0.041542	0.010429	0.144121
ENSSSCT00000045750	ENSSSCG00000033739	-	protein_coding	0.011805	0.009407	0.008097	0.050969
ENSSSCT00000031596	ENSSSCG00000004405	FIG4	protein_coding	0	0.459509	0.490834	2.23587
LNC_000531	XLOC_029698	--	intronic_lncRNA	0.655401	0.248042	0.124928	0.24357
ENSSSCT00000081749	ENSSSCG00000004405	FIG4	protein_coding	0.039528	0.591375	0.051	0
ENSSSCT00000047387	ENSSSCG00000004405	FIG4	protein_coding	1.37777	0	0	0
ENSSSCT00000004868	ENSSSCG00000004405	FIG4	protein_coding	5.92838	6.40221	4.33632	2.13093
ENSSSCT00000084694	ENSSSCG00000049983	-	protein_coding	0.035433	0.024519	0.011895	0.032067
LNC_000532	XLOC_029700	--	intronic_lncRNA	0.192086	0.57071	0.317754	0.305322
ENSSSCT00000004869	ENSSSCG00000004406	-	protein_coding	0	0	0	0
ENSSSCT00000089640	ENSSSCG00000004404	-	protein_coding	0.024767	0	0.012945	0
ENSSSCT00000046169	ENSSSCG00000004404	-	protein_coding	0	0	0	0
ENSSSCT00000004867	ENSSSCG00000004404	-	protein_coding	0	0.020224	0	0.008823
ENSSSCT00000055065	ENSSSCG00000004404	-	protein_coding	0.002195	0	0	0
ENSSSCT00000046475	ENSSSCG00000004403	CDC40	protein_coding	13.0129	12.2333	10.0698	11.0538
ENSSSCT00000037630	ENSSSCG00000004402	METTL24	protein_coding	0	0	0.019948	0.021704
ENSSSCT00000043886	ENSSSCG00000004402	METTL24	protein_coding	0.047887	0.006542	0.023251	0.010362
ENSSSCT00000004865	ENSSSCG00000004402	METTL24	protein_coding	0	0	0	0
ENSSSCT00000069242	ENSSSCG00000049571	-	protein_coding	0	0	0	0
ENSSSCT00000052391	ENSSSCG00000004401	DDO	protein_coding	0.065755	0.040238	0.01494	0.082244
ENSSSCT00000054477	ENSSSCG00000004401	DDO	protein_coding	0	0	0	0
ENSSSCT00000004864	ENSSSCG00000004401	DDO	protein_coding	0	0	0	0
ENSSSCT00000004862	ENSSSCG00000004399	SLC22A16	protein_coding	0.049916	0.022684	0	0.053268
ENSSSCT00000046900	ENSSSCG00000037424	CDK19	protein_coding	0	0.001258	0	0
ENSSSCT00000004858	ENSSSCG00000037424	CDK19	protein_coding	0.001265	0.70064	0.346446	0.332779
ENSSSCT00000059751	ENSSSCG00000037424	CDK19	protein_coding	0.016046	0.003597	0.006112	0.013669
ENSSSCT00000044968	ENSSSCG00000037424	CDK19	protein_coding	0.017727	0.730931	0.432634	0
ENSSSCT00000057673	ENSSSCG00000037424	CDK19	protein_coding	1.90975	0.27519	1.20828	1.55624
ENSSSCT00000053920	ENSSSCG00000037424	CDK19	protein_coding	0.024483	0.300795	0.020515	0.069627
LNC_000101	XLOC_006395	--	intronic_lncRNA	0	0	0.086056	0.315811
ENSSSCT00000004859	ENSSSCG00000004396	-	protein_coding	0	0	0	0.097936
ENSSSCT00000078557	ENSSSCG00000049039	-	protein_coding	0.069803	0.053258	0.021022	0.044581
LNC_000533	XLOC_029753	--	intronic_lncRNA	1.46483	1.49427	0.751794	0.723641
ENSSSCT00000004855	ENSSSCG00000004392	AMD1	protein_coding	56.1141	52.2852	30.5303	24.3639
ENSSSCT00000089341	ENSSSCG00000004392	AMD1	protein_coding	0	0	0	0
ENSSSCT00000004856	ENSSSCG00000004393	GTF3C6	protein_coding	5.40726	5.8588	3.92556	3.08037
LNC_000534	XLOC_029760	--	intronic_lncRNA	0.650032	0.419559	0.220426	0.325477
ENSSSCT00000081917	ENSSSCG00000004394	RPF2	protein_coding	4.50693	3.94009	2.08543	2.60146
ENSSSCT00000004857	ENSSSCG00000004394	RPF2	protein_coding	0	0	0.866463	0
ENSSSCT00000043824	ENSSSCG00000004394	RPF2	protein_coding	0.021716	0	0	0.095263
LNC_000535	XLOC_029761	--	intronic_lncRNA	0.477431	0	0	0
LNC_000536	XLOC_029762	--	intronic_lncRNA	0.724609	0.731874	0.473567	0.220823
ENSSSCT00000028340	ENSSSCG00000004419	SLC16A10	protein_coding	6.14337	3.98792	1.56187	1.72197
ENSSSCT00000022616	ENSSSCG00000004419	SLC16A10	protein_coding	0	1.76659	1.03384	0.655695
ENSSSCT00000004880	ENSSSCG00000004419	SLC16A10	protein_coding	0.633453	0.897568	0.290365	0.248622
LNC_000537	XLOC_029766	--	intronic_lncRNA	0.6958	0.729868	0.457332	0.380704
ENSSSCT00000004882	ENSSSCG00000041409	MFSD4B	protein_coding	3.29023	2.79096	2.07416	1.76258
ENSSSCT00000056064	ENSSSCG00000041409	MFSD4B	protein_coding	0.63928	0.522097	0.339162	0.307701
ENSSSCT00000042003	ENSSSCG00000025703	REV3L	protein_coding	6.50456	7.0979	3.98795	3.49384
ENSSSCT00000091377	ENSSSCG00000044325	-	protein_coding	0.048977	0.01332	0.0114	0.09696
LNC_000102	XLOC_006428	--	intronic_lncRNA	0.42583	0.179894	0.217051	0.246597
LNC_000103	XLOC_006429	--	intronic_lncRNA	0.804497	0.417806	0.146646	0.192777
TUCP_000045	XLOC_006430	--	TUCP	0.469418	0.373196	0.209881	0.100717
TUCP_000046	XLOC_006430	--	TUCP	0.69099	0.676749	0.389168	0.570674
TUCP_000047	XLOC_006430	--	TUCP	0.929694	0.301638	0.00939	0.385026
TUCP_000048	XLOC_006430	--	TUCP	0	0.484036	0.595544	0
ENSSSCT00000076757	ENSSSCG00000004420	TRAF3IP2	protein_coding	6.76581	4.17407	8.64829	8.29032
ENSSSCT00000053110	ENSSSCG00000004420	TRAF3IP2	protein_coding	20.0045	27.1779	14.2879	13.4197
LNC_000104	XLOC_006438	--	intronic_lncRNA	0.356653	0.147711	0	0
LNC_000105	XLOC_006438	--	intronic_lncRNA	2.73141	3.15192	3.1753	2.86858
ENSSSCT00000004883	ENSSSCG00000004420	TRAF3IP2	protein_coding	1.51274	1.68504	1.9633	1.79385
ENSSSCT00000046753	ENSSSCG00000004420	TRAF3IP2	protein_coding	4.09842	4.6036	3.79243	3.67874
TUCP_000049	XLOC_006452	--	TUCP	2.34131	1.96194	2.11314	0.758626
TUCP_000050	XLOC_006452	--	TUCP	1.47382	2.61682	2.00744	0.835396
ENSSSCT00000004884	ENSSSCG00000004421	FYN	protein_coding	0.002976	0.0109	0.003927	0.005348
ENSSSCT00000004886	ENSSSCG00000004421	FYN	protein_coding	69.2758	44.3531	65.6799	39.0567
ENSSSCT00000004885	ENSSSCG00000004421	FYN	protein_coding	7.71896	21.3152	7.24672	20.9844
LNC_000106	XLOC_006452	--	intronic_lncRNA	0.441029	0.301101	0.248098	3.70499
ENSSSCT00000057912	ENSSSCG00000004422	CCN6	protein_coding	0.012069	0.031519	0.05664	0.095903
ENSSSCT00000086755	ENSSSCG00000004422	CCN6	protein_coding	0	0	0.011951	0
ENSSSCT00000004887	ENSSSCG00000004422	CCN6	protein_coding	0	0	0	0
ENSSSCT00000004888	ENSSSCG00000004423	TUBE1	protein_coding	0.283393	0.566011	0.069409	0.422431
ENSSSCT00000091560	ENSSSCG00000004423	TUBE1	protein_coding	0.391026	0.250985	0.39771	0.077678
ENSSSCT00000082456	ENSSSCG00000004423	TUBE1	protein_coding	0	0	0	0
ENSSSCT00000065221	ENSSSCG00000036621	FAM229B	protein_coding	0	0	0	0
ENSSSCT00000004890	ENSSSCG00000004425	LAMA4	protein_coding	0.393058	0.504283	0.325079	0.402354
LNC_000538	XLOC_029904	--	lincRNA	0.396462	0	0	0.187463
LNC_000539	XLOC_029932	--	lincRNA	0	0.429816	0	0
ENSSSCT00000077409	ENSSSCG00000049926	-	protein_coding	0.030957	0.030107	0.031558	0.031501
ENSSSCT00000090092	ENSSSCG00000043946	-	protein_coding	0.064628	0.025896	0.035106	0.033396
ENSSSCT00000087237	ENSSSCG00000047473	-	protein_coding	0.035497	0.048054	0.027783	0.019117
TUCP_000165	XLOC_030046	--	TUCP	2.88844	3.22685	5.60421	5.86767
ENSSSCT00000038674	ENSSSCG00000037803	MARCKS	protein_coding	17.5772	16.9618	32.3761	40.0086
ENSSSCT00000004897	ENSSSCG00000004432	HDAC2	protein_coding	8.14468	9.08068	6.75759	6.07541
TUCP_000051	XLOC_006718	--	TUCP	1.32611	1.35751	1.23097	0.998457
ENSSSCT00000068032	ENSSSCG00000004432	HDAC2	protein_coding	0	0.002615	0	0
ENSSSCT00000004898	ENSSSCG00000004433	HS3ST5	protein_coding	0.01715	0.012438	0.032065	0
TUCP_000166	XLOC_030183	--	TUCP	0	0	0.331095	0
ENSSSCT00000083119	ENSSSCG00000042456	-	protein_coding	0.019266	0.017782	0.012148	0.028217
ENSSSCT00000069683	ENSSSCG00000047971	-	protein_coding	0	0.005171	0.001211	0.001111
ENSSSCT00000004899	ENSSSCG00000004434	FRK	protein_coding	0.168467	0.134766	0.145131	0.108177
ENSSSCT00000035653	ENSSSCG00000004435	NT5DC1	protein_coding	1.12936	1.2002	0.564344	0.640451
ENSSSCT00000004900	ENSSSCG00000004435	NT5DC1	protein_coding	0	0	0	0
ENSSSCT00000004901	ENSSSCG00000004436	COL10A1	protein_coding	0.09004	0.012908	0.048383	0.122071
ENSSSCT00000004903	ENSSSCG00000004438	TSPYL1	protein_coding	17.6826	16.7933	15.9928	15.7361
ENSSSCT00000083117	ENSSSCG00000004441	DSE	protein_coding	0	0	0	0
ENSSSCT00000042745	ENSSSCG00000004441	DSE	protein_coding	1.52512	10.6317	5.34018	3.85635
TUCP_000167	XLOC_030255	--	TUCP	0.733218	0.530842	0.565679	0.45214
ENSSSCT00000004906	ENSSSCG00000004441	DSE	protein_coding	6.3778	0	0	0
ENSSSCT00000072009	ENSSSCG00000004441	DSE	protein_coding	3.75203	0	2.78268	1.7959
ENSSSCT00000054831	ENSSSCG00000036064	CALHM6	protein_coding	12.9454	13.4121	32.6584	50.6659
LNC_000540	XLOC_030260	--	antisense_lncRNA	0.228079	0.910726	0.987515	1.52041
LNC_000541	XLOC_030260	--	intronic_lncRNA	1.0266	0.947304	2.51079	4.3107
ENSSSCT00000043532	ENSSSCG00000040660	TRAPPC3L	protein_coding	2.56429	2.86066	1.94943	1.84749
ENSSSCT00000062615	ENSSSCG00000031898	CALHM5	protein_coding	0.041059	0.047875	0.006443	0.02658
ENSSSCT00000004910	ENSSSCG00000004445	-	protein_coding	0	0.096649	0	0
LNC_000542	XLOC_030270	--	intronic_lncRNA	2.03424	2.49123	1.89362	1.98561
ENSSSCT00000004911	ENSSSCG00000004446	RWDD1	protein_coding	15.2908	13.0826	11.9076	10.1517
ENSSSCT00000085492	ENSSSCG00000004446	RWDD1	protein_coding	1.0441	1.12211	0.114918	1.13294
ENSSSCT00000004914	ENSSSCG00000025656	-	protein_coding	0	0	0	0
ENSSSCT00000053616	ENSSSCG00000025656	-	protein_coding	0	0	0	0
ENSSSCT00000058816	ENSSSCG00000023415	-	protein_coding	0	0	0	0.00875
ENSSSCT00000038679	ENSSSCG00000023415	-	protein_coding	0.077452	0.026288	0.012197	0.08048
ENSSSCT00000085490	ENSSSCG00000043963	-	protein_coding	0	0	0	0
ENSSSCT00000091217	ENSSSCG00000043963	-	protein_coding	0.009473	0	0	0.007438
ENSSSCT00000047909	ENSSSCG00000040797	-	protein_coding	0.047987	0	0	0
ENSSSCT00000054373	ENSSSCG00000040797	-	protein_coding	0	0.020308	0	0
ENSSSCT00000004915	ENSSSCG00000004450	LGSN	protein_coding	0	0	0	0
ENSSSCT00000047603	ENSSSCG00000004450	LGSN	protein_coding	0.028289	0	0	0.008309
ENSSSCT00000004916	ENSSSCG00000004451	RIPPLY2	protein_coding	0.052799	0.027815	0	0.025812
ENSSSCT00000058076	ENSSSCG00000004453	SNAP91	protein_coding	0.097091	0	0	0
ENSSSCT00000051434	ENSSSCG00000004453	SNAP91	protein_coding	0	0	0	0
ENSSSCT00000055987	ENSSSCG00000004453	SNAP91	protein_coding	0	0	0	0
ENSSSCT00000060709	ENSSSCG00000004453	SNAP91	protein_coding	0	0.008297	0.046441	0.044805
ENSSSCT00000046996	ENSSSCG00000004453	SNAP91	protein_coding	0	0	0	0
ENSSSCT00000004917	ENSSSCG00000004452	PRSS35	protein_coding	0.037536	0.022218	0.02551	0
ENSSSCT00000047131	ENSSSCG00000004454	ME1	protein_coding	0	0	0	0
ENSSSCT00000067699	ENSSSCG00000004454	ME1	protein_coding	0	0	0	0
ENSSSCT00000077256	ENSSSCG00000004454	ME1	protein_coding	0.335058	0.582979	0.390811	0.174682
ENSSSCT00000004920	ENSSSCG00000004454	ME1	protein_coding	0	0	0	0
ENSSSCT00000029460	ENSSSCG00000029129	RWDD2A	protein_coding	2.62202	2.58753	2.13065	1.62914
ENSSSCT00000074236	ENSSSCG00000004456	PGM3	protein_coding	12.1809	12.781	7.36921	8.4657
ENSSSCT00000074500	ENSSSCG00000004456	PGM3	protein_coding	0	0	1.68342	0
ENSSSCT00000004922	ENSSSCG00000004456	PGM3	protein_coding	0	0	0	0
ENSSSCT00000037010	ENSSSCG00000004457	DOP1A	protein_coding	0.251025	0.110618	0.313928	0
ENSSSCT00000022952	ENSSSCG00000004457	DOP1A	protein_coding	1.07973	0.355879	0.15263	0.791245
ENSSSCT00000046795	ENSSSCG00000004457	DOP1A	protein_coding	0	0	0	0
ENSSSCT00000035912	ENSSSCG00000004457	DOP1A	protein_coding	0.929611	2.0859	1.26831	1.16442
ENSSSCT00000059955	ENSSSCG00000026346	UBE3D	protein_coding	0.057703	0.59009	0.402307	0.07379
ENSSSCT00000078410	ENSSSCG00000026346	UBE3D	protein_coding	0.297788	0	0	0
ENSSSCT00000032416	ENSSSCG00000026346	UBE3D	protein_coding	0.059021	0	0.057987	0.49189
ENSSSCT00000025129	ENSSSCG00000026346	UBE3D	protein_coding	0.079446	0.046376	0.097782	0.039872
LNC_000543	XLOC_030320	--	intronic_lncRNA	0	0	0.360085	0
LNC_000544	XLOC_030321	--	antisense_lncRNA	0	0.058003	0.328313	0
ENSSSCT00000081799	ENSSSCG00000004458	TPBG	protein_coding	0.145192	0.153452	0.255252	0.152634
ENSSSCT00000004924	ENSSSCG00000004458	TPBG	protein_coding	0	0	0	0
ENSSSCT00000064448	ENSSSCG00000032485	-	protein_coding	0	0	0	0.11051
LNC_000545	XLOC_030403	--	intronic_lncRNA	0.66639	0.675568	0.444169	0.398248
ENSSSCT00000004926	ENSSSCG00000004460	IBTK	protein_coding	16.3541	17.1661	11.551	9.72103
ENSSSCT00000044652	ENSSSCG00000004460	IBTK	protein_coding	0	0	0	0
ENSSSCT00000088585	ENSSSCG00000004460	IBTK	protein_coding	0.253886	0.217102	0.223893	0.178483
LNC_000546	XLOC_030404	--	intronic_lncRNA	0.119454	0.535591	0.353484	0.238964
LNC_000547	XLOC_030405	--	intronic_lncRNA	0.550395	0.5507	0.225861	0.273949
ENSSSCT00000052494	ENSSSCG00000031482	-	protein_coding	0.146655	0	0.062788	0
LNC_000548	XLOC_030474	--	antisense_lncRNA	0.53312	0.295957	0.690007	0.825279
LNC_000549	XLOC_030474	--	intronic_lncRNA	0.341505	0.614719	1.56225	2.52803
ENSSSCT00000004931	ENSSSCG00000004464	TENT5A	protein_coding	10.7014	11.5444	46.5042	60.1559
ENSSSCT00000081193	ENSSSCG00000049631	-	protein_coding	0.099085	0.118121	0.058141	0.115345
ENSSSCT00000089404	ENSSSCG00000046012	-	protein_coding	0.084664	0	0.02877	0.039593
ENSSSCT00000079843	ENSSSCG00000046535	-	protein_coding	0.018452	0.020873	0.02256	0.036558
ENSSSCT00000075996	ENSSSCG00000004465	BCKDHB	protein_coding	0.673338	0.517532	1.02543	0.605858
ENSSSCT00000004932	ENSSSCG00000004465	BCKDHB	protein_coding	0.877275	0.712319	0.6992	0.696991
LNC_000107	XLOC_007289	--	intronic_lncRNA	0.362083	0.499446	0.359759	0.462085
ENSSSCT00000037594	ENSSSCG00000004466	TTK	protein_coding	0	0	0	0
ENSSSCT00000004933	ENSSSCG00000004466	TTK	protein_coding	0.168613	0.115323	0.115398	0.114093
ENSSSCT00000084805	ENSSSCG00000004466	TTK	protein_coding	0	0	0	0
ENSSSCT00000081646	ENSSSCG00000004466	TTK	protein_coding	0	0	0	0
ENSSSCT00000090650	ENSSSCG00000004466	TTK	protein_coding	0	0	0	0
ENSSSCT00000004934	ENSSSCG00000028080	ELOVL4	protein_coding	0.287618	0.192705	0.227747	0.038779
ENSSSCT00000028339	ENSSSCG00000028080	ELOVL4	protein_coding	0	0	0	0.122716
ENSSSCT00000037914	ENSSSCG00000028080	ELOVL4	protein_coding	0	0	0	0
ENSSSCT00000079259	ENSSSCG00000032015	SH3BGRL2	protein_coding	0.608939	0.373136	0.111958	0.542094
ENSSSCT00000045246	ENSSSCG00000032015	SH3BGRL2	protein_coding	1.67158	1.50812	1.37827	1.28792
TUCP_000052	XLOC_007324	--	TUCP	0.240351	0.207094	0.457706	0.193305
ENSSSCT00000065390	ENSSSCG00000004469	LCA5	protein_coding	0	0	0	0
ENSSSCT00000004936	ENSSSCG00000004469	LCA5	protein_coding	0	0	0	0
ENSSSCT00000060067	ENSSSCG00000004469	LCA5	protein_coding	0.592398	0.652295	0.676704	0.645894
ENSSSCT00000088350	ENSSSCG00000046076	-	protein_coding	0	0	0.046458	0.021417
ENSSSCT00000087692	ENSSSCG00000050526	-	protein_coding	0.030179	0.025287	0.005924	0.015291
ENSSSCT00000055660	ENSSSCG00000004470	HMGN3	protein_coding	0.152	0.302385	1.35726	1.4078
ENSSSCT00000004938	ENSSSCG00000004470	HMGN3	protein_coding	8.15594	6.41048	4.79003	5.0158
ENSSSCT00000066456	ENSSSCG00000004470	HMGN3	protein_coding	0	0	0	0
TUCP_000168	XLOC_030696	--	TUCP	0.899943	0.874634	0.53533	0.830116
ENSSSCT00000045120	ENSSSCG00000004470	HMGN3	protein_coding	0	0	0	0
ENSSSCT00000062552	ENSSSCG00000004470	HMGN3	protein_coding	0	0.577891	0	0.225262
TUCP_000169	XLOC_030715	--	TUCP	0.808756	0.834174	0.790012	0.897916
ENSSSCT00000004941	ENSSSCG00000004473	PHIP	protein_coding	12.5242	12.8075	14.8175	15.0652
ENSSSCT00000078780	ENSSSCG00000004473	PHIP	protein_coding	0.042195	0.027473	0.03268	0.001814
LNC_000550	XLOC_030716	--	intronic_lncRNA	0.069529	0.007256	0.481997	0.647791
LNC_000551	XLOC_030716	--	intronic_lncRNA	0.552847	0.693246	0.391274	0.415702
ENSSSCT00000082338	ENSSSCG00000044875	-	protein_coding	0	0	0.012822	0.001022
ENSSSCT00000084031	ENSSSCG00000044964	-	protein_coding	0.007553	0.008658	0.102082	0.089111
ENSSSCT00000004940	ENSSSCG00000004472	IRAK1BP1	protein_coding	0.661509	0.381446	0.269985	0.204449
LNC_000108	XLOC_007399	--	intronic_lncRNA	0.559858	0.618868	0.145706	0.35454
ENSSSCT00000073530	ENSSSCG00000048044	-	protein_coding	0	0	0	0.013159
ENSSSCT00000087982	ENSSSCG00000044832	-	protein_coding	0	0	0	0
ENSSSCT00000059409	ENSSSCG00000034152	MEI4	protein_coding	0	0	0	0
ENSSSCT00000060382	ENSSSCG00000034152	MEI4	protein_coding	0.029326	0	0.028474	0.014374
ENSSSCT00000004943	ENSSSCG00000004475	HTR1B	protein_coding	0.086495	0.15173	0.014322	0.039418
LNC_000109	XLOC_007565	--	lincRNA	0.126003	0.270979	0	0.53103
ENSSSCT00000073969	ENSSSCG00000046698	-	protein_coding	0.017144	0	0.005611	0.021415
ENSSSCT00000041181	ENSSSCG00000004477	IMPG1	protein_coding	0	0.022639	0	0
ENSSSCT00000077350	ENSSSCG00000004477	IMPG1	protein_coding	0.009327	0	0	0
ENSSSCT00000088558	ENSSSCG00000004477	IMPG1	protein_coding	0	0	0	0
ENSSSCT00000004946	ENSSSCG00000004477	IMPG1	protein_coding	0	0	0	0
ENSSSCT00000074379	ENSSSCG00000004477	IMPG1	protein_coding	0	0	0	0
ENSSSCT00000004944	ENSSSCG00000004477	IMPG1	protein_coding	0	0	0	0
ENSSSCT00000053613	ENSSSCG00000004477	IMPG1	protein_coding	0	0	0	0
ENSSSCT00000004948	ENSSSCG00000004478	MYO6	protein_coding	0	0	0	0
ENSSSCT00000067950	ENSSSCG00000004478	MYO6	protein_coding	0.438406	0	0.028221	0.030538
ENSSSCT00000075583	ENSSSCG00000004478	MYO6	protein_coding	0	0.46332	0.624974	0.333446
ENSSSCT00000087394	ENSSSCG00000004478	MYO6	protein_coding	0	0	0	0
ENSSSCT00000090828	ENSSSCG00000004478	MYO6	protein_coding	0.047344	0	0	0
ENSSSCT00000058321	ENSSSCG00000020702	SENP6	protein_coding	26.5747	24.6889	18.8243	17.5849
ENSSSCT00000064205	ENSSSCG00000020702	SENP6	protein_coding	1.0393	0.751413	0.307826	0.357901
LNC_000110	XLOC_007690	--	intronic_lncRNA	1.56885	1.30386	0.961092	0.864196
ENSSSCT00000046596	ENSSSCG00000004479	FILIP1	protein_coding	0	0	0	0
ENSSSCT00000052001	ENSSSCG00000004479	FILIP1	protein_coding	0.025062	0.010707	0.034966	0.031796
ENSSSCT00000004949	ENSSSCG00000004479	FILIP1	protein_coding	0	0	0	0
LNC_000552	XLOC_031016	--	lincRNA	0.369692	0.540506	0.009663	0.112047
ENSSSCT00000058400	ENSSSCG00000033155	TMEM30A	protein_coding	0.765235	0.327634	0.283948	3.28451
ENSSSCT00000044778	ENSSSCG00000033155	TMEM30A	protein_coding	74.405	72.4678	58.595	53.8256
LNC_000553	XLOC_031018	--	intronic_lncRNA	0.692053	1.47628	1.88007	0.616394
LNC_000554	XLOC_031018	--	intronic_lncRNA	4.53707	4.09548	3.14422	3.74938
ENSSSCT00000050629	ENSSSCG00000033155	TMEM30A	protein_coding	12.3466	12.4916	8.95037	8.07651
LNC_000555	XLOC_031020	--	intronic_lncRNA	5.67418	7.14745	7.87941	7.08119
ENSSSCT00000069146	ENSSSCG00000004480	COX7A2	protein_coding	0.728824	0.86491	0.52332	0.82258
ENSSSCT00000004950	ENSSSCG00000004480	COX7A2	protein_coding	145.52	146.847	132.99	132.549
ENSSSCT00000082314	ENSSSCG00000004480	COX7A2	protein_coding	0	0	0	0
ENSSSCT00000082379	ENSSSCG00000004480	COX7A2	protein_coding	0.016078	0.020681	0.026578	0.005589
ENSSSCT00000004955	ENSSSCG00000004484	COL12A1	protein_coding	0.14847	0.08911	0.118183	0.104773
ENSSSCT00000080983	ENSSSCG00000004484	COL12A1	protein_coding	0	0	0	0
ENSSSCT00000074627	ENSSSCG00000004484	COL12A1	protein_coding	0	0	0	0
ENSSSCT00000089114	ENSSSCG00000004484	COL12A1	protein_coding	0	0	1.4e-05	0
ENSSSCT00000085880	ENSSSCG00000004484	COL12A1	protein_coding	0	0	0	0
ENSSSCT00000079351	ENSSSCG00000044069	-	protein_coding	0	0	0.034578	0.009386
ENSSSCT00000004956	ENSSSCG00000004485	CD109	protein_coding	0	0	0	0
ENSSSCT00000035127	ENSSSCG00000004485	CD109	protein_coding	0.095876	0	0	0.03273
ENSSSCT00000068892	ENSSSCG00000004485	CD109	protein_coding	0.261321	0.253958	0.19328	0.196066
ENSSSCT00000035901	ENSSSCG00000004485	CD109	protein_coding	0	0.006432	0.001611	0
ENSSSCT00000066498	ENSSSCG00000004485	CD109	protein_coding	0.002351	0	0	0
ENSSSCT00000080465	ENSSSCG00000004485	CD109	protein_coding	0	0	0	0
ENSSSCT00000084275	ENSSSCG00000004485	CD109	protein_coding	0	0	0	0
ENSSSCT00000067626	ENSSSCG00000050469	-	protein_coding	0.043053	0.03053	0.054538	0.041805
ENSSSCT00000059736	ENSSSCG00000004486	SLC17A5	protein_coding	11.1036	7.34992	10.8906	7.451
ENSSSCT00000058780	ENSSSCG00000004486	SLC17A5	protein_coding	6.97144	6.50139	1.08757	3.66522
ENSSSCT00000004957	ENSSSCG00000004486	SLC17A5	protein_coding	0.047477	3.06941	0.522677	0
LNC_000556	XLOC_031153	--	intronic_lncRNA	0.617547	1.14781	0.845544	0.447311
ENSSSCT00000004960	ENSSSCG00000004489	EEF1A1	protein_coding	1209.74	98.9887	91.9402	114.519
ENSSSCT00000051265	ENSSSCG00000004489	EEF1A1	protein_coding	1827.45	1947.12	1680.91	1731.19
ENSSSCT00000060502	ENSSSCG00000004489	EEF1A1	protein_coding	0	0	0	0
ENSSSCT00000063597	ENSSSCG00000004489	EEF1A1	protein_coding	644.548	1432.18	1331.56	1400.93
ENSSSCT00000051184	ENSSSCG00000004489	EEF1A1	protein_coding	0	0	0	0
ENSSSCT00000046628	ENSSSCG00000037674	-	protein_coding	0	0	0	0
ENSSSCT00000061086	ENSSSCG00000037674	-	protein_coding	44.8402	50.523	46.9509	49.2149
ENSSSCT00000004958	ENSSSCG00000004487	MTO1	protein_coding	6.93191	7.3877	7.64271	7.79751
ENSSSCT00000030573	ENSSSCG00000021383	CGAS	protein_coding	1.62312	1.74078	16.5613	17.6647
LNC_000111	XLOC_007856	--	lincRNA	0.078534	0.224157	0.838647	0.564012
TUCP_000053	XLOC_007857	--	TUCP	0.179761	0.207863	1.09506	0.954462
LNC_000557	XLOC_031214	--	lincRNA	0.35131	0.820178	0.374346	0.317202
LNC_000112	XLOC_007898	--	lincRNA	1.51529	0.589917	0.924549	0.75635
ENSSSCT00000063541	ENSSSCG00000033160	-	protein_coding	0	0.089372	0	0
ENSSSCT00000080876	ENSSSCG00000045399	-	protein_coding	0	0.006505	0.009144	0
ENSSSCT00000041352	ENSSSCG00000031165	-	protein_coding	0	0.04483	0	0
ENSSSCT00000049896	ENSSSCG00000039396	-	protein_coding	0	0	0	0
ENSSSCT00000057133	ENSSSCG00000035076	-	protein_coding	0	0	0	0
ENSSSCT00000063350	ENSSSCG00000031966	-	protein_coding	0	0	0	0
ENSSSCT00000006366	ENSSSCG00000005790	-	protein_coding	0.043134	0	0	0.043694
ENSSSCT00000071778	ENSSSCG00000051179	-	protein_coding	0.034652	0.008377	0.00785	0.01438
ENSSSCT00000084669	ENSSSCG00000044547	-	protein_coding	0.036232	0.03543	0.02479	0.072065
ENSSSCT00000072562	ENSSSCG00000041974	-	protein_coding	0	0	0	0
ENSSSCT00000070766	ENSSSCG00000004490	SETBP1	protein_coding	0	0	0	0
ENSSSCT00000004961	ENSSSCG00000004490	SETBP1	protein_coding	0.037182	0.020012	0	0.031579
ENSSSCT00000069464	ENSSSCG00000045948	-	protein_coding	0.007764	0.033786	0	0.043405
ENSSSCT00000085440	ENSSSCG00000050379	-	protein_coding	0.022862	0.023192	0.012587	0.014416
ENSSSCT00000071941	ENSSSCG00000050905	-	protein_coding	0.038682	0.021051	0.030566	0.02551
ENSSSCT00000004962	ENSSSCG00000004491	SLC14A2	protein_coding	0.022986	0.013071	0.018154	0.009122
ENSSSCT00000060356	ENSSSCG00000004492	SLC14A1	protein_coding	0.016086	0.009169	0.015533	0.030874
ENSSSCT00000004963	ENSSSCG00000004492	SLC14A1	protein_coding	0	0	0	0
ENSSSCT00000038608	ENSSSCG00000004492	SLC14A1	protein_coding	0	0	0	0
ENSSSCT00000004964	ENSSSCG00000004493	SIGLEC15	protein_coding	0.001254	0.095882	0	0
ENSSSCT00000073855	ENSSSCG00000004493	SIGLEC15	protein_coding	0.224393	0	0	0
ENSSSCT00000069294	ENSSSCG00000004493	SIGLEC15	protein_coding	0.021473	0	0.147506	0.170621
ENSSSCT00000027237	ENSSSCG00000021072	EPG5	protein_coding	5.17994	5.71105	5.1573	4.71983
LNC_000113	XLOC_008169	--	intronic_lncRNA	0.436839	0	0.208369	0.215067
LNC_000114	XLOC_008169	--	intronic_lncRNA	0.254202	0.354755	0.442711	0.411925
ENSSSCT00000004968	ENSSSCG00000004499	ATP5F1A	protein_coding	37.62	35.9031	0	44.7212
ENSSSCT00000077891	ENSSSCG00000004499	ATP5F1A	protein_coding	0	0	0.223709	0
ENSSSCT00000085932	ENSSSCG00000004499	ATP5F1A	protein_coding	0	0	29.3049	0
LNC_000115	XLOC_008173	--	intronic_lncRNA	0.276866	0.340697	1.03236	1.15548
ENSSSCT00000038124	ENSSSCG00000004499	ATP5F1A	protein_coding	36.4876	29.58	61.2052	42.6118
ENSSSCT00000045500	ENSSSCG00000004499	ATP5F1A	protein_coding	1.38389	0	0	0.179434
LNC_000116	XLOC_008173	--	intronic_lncRNA	0	0	0.002338	0.859059
ENSSSCT00000004971	ENSSSCG00000004499	ATP5F1A	protein_coding	0	0	0	0
ENSSSCT00000054509	ENSSSCG00000004499	ATP5F1A	protein_coding	0.005157	0.011808	0.006628	0.009449
ENSSSCT00000047779	ENSSSCG00000004499	ATP5F1A	protein_coding	0.030368	0.028425	0.013385	0.018663
ENSSSCT00000056853	ENSSSCG00000004499	ATP5F1A	protein_coding	37.8407	38.1132	26.4297	25.3791
LNC_000558	XLOC_031490	--	intronic_lncRNA	0.272697	0.32928	0.521575	0.233223
ENSSSCT00000054092	ENSSSCG00000004498	HAUS1	protein_coding	0.859842	0.576671	0.337503	0.711226
ENSSSCT00000004969	ENSSSCG00000004498	HAUS1	protein_coding	5.67063	6.20422	6.00544	5.1809
ENSSSCT00000066083	ENSSSCG00000004498	HAUS1	protein_coding	0.039718	0	0	0
LNC_000559	XLOC_031501	--	intronic_lncRNA	0.23781	0.424155	0.084449	0.555595
LNC_000560	XLOC_031501	--	intronic_lncRNA	0.432053	0.338978	0.500887	0.045866
ENSSSCT00000045747	ENSSSCG00000004500	C18orf25	protein_coding	2.51812	2.42647	3.29997	2.56599
ENSSSCT00000044561	ENSSSCG00000004500	C18orf25	protein_coding	0.000909	0.001562	0.074732	0.026444
ENSSSCT00000004972	ENSSSCG00000004500	C18orf25	protein_coding	1.03169	1.37786	0	0
ENSSSCT00000004974	ENSSSCG00000004502	RNF165	protein_coding	0	0	0.065649	0
ENSSSCT00000087454	ENSSSCG00000004502	RNF165	protein_coding	0.067212	0	0	0
ENSSSCT00000032272	ENSSSCG00000004503	LOXHD1	protein_coding	0	0	0	0
ENSSSCT00000082610	ENSSSCG00000004503	LOXHD1	protein_coding	0	0	0	0
ENSSSCT00000087847	ENSSSCG00000004503	LOXHD1	protein_coding	0.077814	0.048455	0.010018	0.069844
ENSSSCT00000066996	ENSSSCG00000004503	LOXHD1	protein_coding	0	0	0	0
ENSSSCT00000052704	ENSSSCG00000032053	ST8SIA5	protein_coding	0.03078	0.04072	0.031838	0.042874
ENSSSCT00000029195	ENSSSCG00000032053	ST8SIA5	protein_coding	0	0	0	0
ENSSSCT00000060574	ENSSSCG00000032053	ST8SIA5	protein_coding	0.018654	0	0	0.015414
ENSSSCT00000090574	ENSSSCG00000034730	PIAS2	protein_coding	0.170808	0.098647	0.069002	0.206352
ENSSSCT00000038005	ENSSSCG00000034730	PIAS2	protein_coding	0.935285	0.832731	0.443043	0.785913
ENSSSCT00000046962	ENSSSCG00000034730	PIAS2	protein_coding	3.65208	3.14084	2.90544	3.59584
ENSSSCT00000063240	ENSSSCG00000034730	PIAS2	protein_coding	1.00893	1.47502	1.23697	0.670535
ENSSSCT00000088986	ENSSSCG00000022643	KATNAL2	protein_coding	0.005503	0.013194	0	0.047001
ENSSSCT00000029670	ENSSSCG00000022643	KATNAL2	protein_coding	0	0	0	0
ENSSSCT00000075415	ENSSSCG00000022643	KATNAL2	protein_coding	0	0	0	0
ENSSSCT00000042174	ENSSSCG00000005771	HDHD2	protein_coding	4.4103	3.82929	2.7991	2.52166
LNC_000117	XLOC_008230	--	intronic_lncRNA	0.763239	0.6071	0.418352	0.553665
ENSSSCT00000006344	ENSSSCG00000005768	IER3IP1	protein_coding	20.5751	20.3005	14.6647	14.1378
LNC_000118	XLOC_008232	--	intronic_lncRNA	1.49555	1.49819	0.985116	1.22976
ENSSSCT00000006343	ENSSSCG00000005767	SKOR2	protein_coding	0.050024	0.080089	0.047858	0.177907
LNC_000119	XLOC_008251	--	lincRNA	0.116205	0.357106	0.12549	0
LNC_000120	XLOC_008304	--	lincRNA	0.065994	0	0	0.454416
ENSSSCT00000046471	ENSSSCG00000004505	SMAD2	protein_coding	3.63775	3.49659	2.84944	2.11482
ENSSSCT00000054452	ENSSSCG00000004505	SMAD2	protein_coding	2.56623	3.31046	1.58214	1.73027
ENSSSCT00000004977	ENSSSCG00000004505	SMAD2	protein_coding	0	0	0	0
ENSSSCT00000042255	ENSSSCG00000004505	SMAD2	protein_coding	1.03825	1.44235	1.06235	0.88268
TUCP_000054	XLOC_008336	--	TUCP	0.882285	0.872518	0.607815	0.737657
ENSSSCT00000029595	ENSSSCG00000028076	ZBTB7C	protein_coding	0.100344	0.035007	0.046414	0.070358
LNC_000561	XLOC_031667	--	intronic_lncRNA	0.257381	0.120541	0.18246	0.479562
ENSSSCT00000064712	ENSSSCG00000004506	CTIF	protein_coding	0.091922	0.047261	0.806972	0
ENSSSCT00000052813	ENSSSCG00000004506	CTIF	protein_coding	0.443909	0	0	0.596956
ENSSSCT00000004978	ENSSSCG00000004506	CTIF	protein_coding	0	0.25702	0.053461	0
ENSSSCT00000048558	ENSSSCG00000004506	CTIF	protein_coding	1.3071	1.86115	0.587144	0.744012
LNC_000562	XLOC_031668	--	intronic_lncRNA	0.372879	0.106225	0.386494	0.686858
TUCP_000170	XLOC_031668	--	TUCP	0.423271	0.585291	0.25561	0.121451
ENSSSCT00000044286	ENSSSCG00000004507	SMAD7	protein_coding	2.21301	2.3505	1.40896	1.18804
TUCP_000055	XLOC_008389	--	TUCP	0.984983	0.724631	0.440732	0.667315
TUCP_000056	XLOC_008389	--	TUCP	0	0.431463	0.415176	0
ENSSSCT00000004979	ENSSSCG00000004507	SMAD7	protein_coding	5.67028	5.61708	3.44876	2.95755
ENSSSCT00000089025	ENSSSCG00000049139	-	protein_coding	0.02058	0.032415	0.030376	0.036229
ENSSSCT00000068297	ENSSSCG00000004508	DYM	protein_coding	0	0	0	0
ENSSSCT00000089300	ENSSSCG00000004508	DYM	protein_coding	0.472967	1.87904	0.974362	1.01154
ENSSSCT00000084035	ENSSSCG00000004508	DYM	protein_coding	0.003244	0.002049	0	0
LNC_000121	XLOC_008401	--	intronic_lncRNA	0.725403	0.776634	0.421923	0.547971
ENSSSCT00000073850	ENSSSCG00000004508	DYM	protein_coding	0	0	0	0
ENSSSCT00000004980	ENSSSCG00000004508	DYM	protein_coding	0	0	0	0
ENSSSCT00000044909	ENSSSCG00000004508	DYM	protein_coding	0	0	0	0
ENSSSCT00000022523	ENSSSCG00000004508	DYM	protein_coding	0	5.71296	0	0
ENSSSCT00000024612	ENSSSCG00000004508	DYM	protein_coding	9.42868	0.043511	8.59269	0.019257
ENSSSCT00000077417	ENSSSCG00000004508	DYM	protein_coding	0.077613	0.363021	0.108736	2.23858
ENSSSCT00000071364	ENSSSCG00000004508	DYM	protein_coding	1.64368	0.452244	0.995534	0.860151
LNC_000122	XLOC_008402	--	lincRNA	0.487569	1.06254	1.13827	1.00198
LNC_000123	XLOC_008402	--	lincRNA	1.2005	0.043477	0.022691	0.017623
TUCP_000171	XLOC_031702	--	TUCP	18.7121	15.127	7.6989	7.00663
TUCP_000172	XLOC_031702	--	TUCP	2.02554	5.8574	1.64362	1.28279
TUCP_000173	XLOC_031702	--	TUCP	6.77892	5.62178	3.96471	4.73327
TUCP_000174	XLOC_031702	--	TUCP	2.9655	4.27482	1.57803	1.66097
LNC_000124	XLOC_008403	--	antisense_lncRNA	1.92739	2.31823	1.39653	2.28442
LNC_000125	XLOC_008403	--	antisense_lncRNA	0.49451	0.715283	0.138448	0.443388
ENSSSCT00000049638	ENSSSCG00000035007	RPL17-C18orf32	protein_coding	11.4766	10.9545	8.41317	6.7233
ENSSSCT00000027450	ENSSSCG00000035007	RPL17-C18orf32	protein_coding	335.012	336.177	269.027	272.396
TUCP_000057	XLOC_008404	--	TUCP	19.9589	17.0821	15.6702	18.1687
TUCP_000058	XLOC_008404	--	TUCP	5.14586	8.25848	4.18558	4.74559
ENSSSCT00000023900	ENSSSCG00000004509	LIPG	protein_coding	1.38417	0.799619	1.20006	1.28886
ENSSSCT00000029856	ENSSSCG00000004509	LIPG	protein_coding	0	0	0	0
ENSSSCT00000031390	ENSSSCG00000004509	LIPG	protein_coding	0.133257	0.305805	0.11103	0.280854
ENSSSCT00000071570	ENSSSCG00000043017	-	protein_coding	0.077041	0	0.016942	0.010363
ENSSSCT00000004982	ENSSSCG00000004510	ACAA2	protein_coding	0.151199	0.006538	0.073794	0.194882
ENSSSCT00000048553	ENSSSCG00000004510	ACAA2	protein_coding	0	0	0	0
ENSSSCT00000053817	ENSSSCG00000004510	ACAA2	protein_coding	3.21432	4.62921	1.90768	1.38312
LNC_000126	XLOC_008444	--	intronic_lncRNA	0.481069	0.665937	0.293137	0.19343
ENSSSCT00000085179	ENSSSCG00000004511	-	protein_coding	0	0	0	0
ENSSSCT00000004983	ENSSSCG00000004511	-	protein_coding	0	0	0	0
ENSSSCT00000050077	ENSSSCG00000004511	-	protein_coding	0	0	0	0
ENSSSCT00000086764	ENSSSCG00000004511	-	protein_coding	0.124548	0.096685	0.036609	0.087678
ENSSSCT00000085042	ENSSSCG00000049462	-	protein_coding	0.046045	0.004834	0.002269	0.01201
ENSSSCT00000073132	ENSSSCG00000045942	-	protein_coding	0.025538	0	0.025832	0.015924
ENSSSCT00000086998	ENSSSCG00000041158	-	protein_coding	0.006063	0.006596	0.009271	0.025272
ENSSSCT00000004987	ENSSSCG00000004516	MBD1	protein_coding	1.71915	0.803468	1.78158	1.18477
ENSSSCT00000052786	ENSSSCG00000004516	MBD1	protein_coding	0.491414	0.281292	0.162429	0.707594
ENSSSCT00000053129	ENSSSCG00000004516	MBD1	protein_coding	2.68876	2.96926	2.57303	2.7101
ENSSSCT00000040933	ENSSSCG00000004516	MBD1	protein_coding	1.75235	1.8029	1.93411	1.15736
ENSSSCT00000052502	ENSSSCG00000004516	MBD1	protein_coding	0.823678	1.13663	0.786866	0.928815
ENSSSCT00000004988	ENSSSCG00000004516	MBD1	protein_coding	0.338204	0.55942	0	0
ENSSSCT00000041102	ENSSSCG00000004516	MBD1	protein_coding	1.66751	0.304607	2.39904	1.95449
LNC_000127	XLOC_008473	--	intronic_lncRNA	0.000931	0.444911	0.016227	0.025531
LNC_000128	XLOC_008473	--	intronic_lncRNA	0.52262	0.114735	0.542374	0.877659
LNC_000129	XLOC_008473	--	intronic_lncRNA	0.730485	0.28135	0.118064	0
LNC_000130	XLOC_008473	--	intronic_lncRNA	0.46562	0.258977	0.020756	0.102742
LNC_000131	XLOC_008473	--	intronic_lncRNA	0.028739	0.868405	0.975352	0.826172
ENSSSCT00000037626	ENSSSCG00000004516	MBD1	protein_coding	3.35661	2.70791	1.74498	1.80554
TUCP_000059	XLOC_008476	--	TUCP	2.21767	2.33179	1.80034	1.99623
TUCP_000060	XLOC_008476	--	TUCP	0.595408	0.557456	0.067159	0.513732
ENSSSCT00000004989	ENSSSCG00000004517	CXXC1	protein_coding	11.1325	12.8411	10.474	9.46159
ENSSSCT00000046430	ENSSSCG00000004517	CXXC1	protein_coding	7.09164	5.30927	3.73802	4.09494
ENSSSCT00000004990	ENSSSCG00000004518	SKA1	protein_coding	0.234383	0.206506	0.015386	0.176445
ENSSSCT00000062962	ENSSSCG00000004518	SKA1	protein_coding	0	0	0	0
ENSSSCT00000032864	ENSSSCG00000004520	MAPK4	protein_coding	0	0	0	0
ENSSSCT00000004992	ENSSSCG00000004520	MAPK4	protein_coding	0.019099	0.077662	0.070421	0.039006
ENSSSCT00000033301	ENSSSCG00000004520	MAPK4	protein_coding	0	0	0	0.043305
ENSSSCT00000004993	ENSSSCG00000004521	MRO	protein_coding	0.010316	0.03623	0.027496	0.035858
ENSSSCT00000046590	ENSSSCG00000004521	MRO	protein_coding	0	0	0.001377	0
ENSSSCT00000058510	ENSSSCG00000004521	MRO	protein_coding	0	0	0	0
ENSSSCT00000078983	ENSSSCG00000004521	MRO	protein_coding	0	0	0	0
LNC_000563	XLOC_031791	--	intronic_lncRNA	1.50552	1.4196	1.85298	2.2823
ENSSSCT00000073809	ENSSSCG00000004522	ME2	protein_coding	0	0	2.44918	0
ENSSSCT00000084625	ENSSSCG00000004522	ME2	protein_coding	9.79845	9.64018	11.4009	14.4137
ENSSSCT00000004994	ENSSSCG00000004522	ME2	protein_coding	0	0	0	0
ENSSSCT00000062663	ENSSSCG00000004522	ME2	protein_coding	0	0	0	0
ENSSSCT00000070940	ENSSSCG00000004522	ME2	protein_coding	0	0	0	0
ENSSSCT00000089248	ENSSSCG00000004522	ME2	protein_coding	0	0	0	0
ENSSSCT00000054033	ENSSSCG00000004522	ME2	protein_coding	10.8545	8.94363	7.72599	15.4397
TUCP_000175	XLOC_031795	--	TUCP	0.301792	0.509865	0.220622	0.13547
ENSSSCT00000078541	ENSSSCG00000024479	ELAC1	protein_coding	0.169909	0.249857	0.097899	0.133995
ENSSSCT00000026385	ENSSSCG00000024479	ELAC1	protein_coding	3.13021	3.08864	1.7133	1.85961
ENSSSCT00000004997	ENSSSCG00000004524	SMAD4	protein_coding	23.575	23.6748	26.2038	26.1313
ENSSSCT00000039851	ENSSSCG00000004524	SMAD4	protein_coding	0.042356	0	0	0
ENSSSCT00000058124	ENSSSCG00000004524	SMAD4	protein_coding	0	0	0	0
TUCP_000176	XLOC_031796	--	TUCP	0	0.019297	0	1.54209
LNC_000564	XLOC_031796	--	intronic_lncRNA	1.46118	1.49343	1.55129	0.664384
ENSSSCT00000041073	ENSSSCG00000004524	SMAD4	protein_coding	1.58342	2.40107	0.886991	1.55605
ENSSSCT00000064791	ENSSSCG00000034427	MEX3C	protein_coding	12.8867	12.4413	10.402	10.1477
LNC_000132	XLOC_008522	--	intronic_lncRNA	1.04995	0.852808	0.631175	0.773568
LNC_000133	XLOC_008542	--	lincRNA	0.366181	0.413106	0.292143	0.170824
ENSSSCT00000070869	ENSSSCG00000041603	-	protein_coding	0	0	0.001876	0.006885
LNC_000134	XLOC_008617	--	lincRNA	0.261602	0	0	0.35885
ENSSSCT00000049593	ENSSSCG00000040836	DCC	protein_coding	0.05237	0.008324	0.013589	0.004884
ENSSSCT00000066511	ENSSSCG00000043936	-	protein_coding	0.018327	0.009595	0.001499	0
LNC_000135	XLOC_008738	--	lincRNA	0.115361	0.377335	0	0
LNC_000565	XLOC_032032	--	lincRNA	0.321157	0.116459	0.327396	0
ENSSSCT00000005002	ENSSSCG00000004528	MBD2	protein_coding	46.6563	44.1058	45.5769	44.4782
TUCP_000061	XLOC_008822	--	TUCP	6.84715	8.27605	8.50705	8.3476
ENSSSCT00000090999	ENSSSCG00000004528	MBD2	protein_coding	0.655961	0.502741	0.805889	0.40871
ENSSSCT00000072184	ENSSSCG00000004528	MBD2	protein_coding	0	0	0	0
ENSSSCT00000055241	ENSSSCG00000004529	POLI	protein_coding	1.19909	1.34078	1.85406	0
ENSSSCT00000036768	ENSSSCG00000004529	POLI	protein_coding	0.529563	0.224045	0.091473	1.70789
ENSSSCT00000005003	ENSSSCG00000004529	POLI	protein_coding	0.178809	0.314176	0.054024	0.319364
LNC_000566	XLOC_032066	--	intronic_lncRNA	0.397875	0	0	0
ENSSSCT00000005004	ENSSSCG00000004530	STARD6	protein_coding	0.645947	0.802318	0.647007	0.707246
ENSSSCT00000005005	ENSSSCG00000004531	C18orf54	protein_coding	0.084999	0.550212	0.399337	0.644699
ENSSSCT00000054889	ENSSSCG00000004531	C18orf54	protein_coding	1.22355	1.00596	1.09547	1.25732
ENSSSCT00000043978	ENSSSCG00000004531	C18orf54	protein_coding	1.02171	1.03462	1.1356	1.10141
ENSSSCT00000056484	ENSSSCG00000038606	-	protein_coding	0.074957	0.130384	0.148876	0.1472
ENSSSCT00000086260	ENSSSCG00000041749	-	protein_coding	0.040477	0	0.098718	0.063415
ENSSSCT00000077955	ENSSSCG00000048009	-	protein_coding	0	0	0	0
ENSSSCT00000054229	ENSSSCG00000039443	-	protein_coding	0.021863	0.005187	0	0.051062
ENSSSCT00000066029	ENSSSCG00000035243	RAB27B	protein_coding	0	0	0	0
ENSSSCT00000039097	ENSSSCG00000035243	RAB27B	protein_coding	0	0	0	0
ENSSSCT00000059691	ENSSSCG00000035243	RAB27B	protein_coding	0.040232	0.060139	0	0.023695
ENSSSCT00000005008	ENSSSCG00000004534	CCDC68	protein_coding	0.020114	0.027921	0.020013	0.090901
LNC_000136	XLOC_008915	--	intronic_lncRNA	0.273167	0.430684	1.20968	1.59665
ENSSSCT00000036325	ENSSSCG00000004535	TCF4	protein_coding	4.01915	0.007793	9.03434	11.5274
LNC_000137	XLOC_008915	--	intronic_lncRNA	0.518096	0.329098	0.901283	0.536182
ENSSSCT00000005009	ENSSSCG00000004535	TCF4	protein_coding	1.03869	1.07984	5.36106	6.59505
ENSSSCT00000036505	ENSSSCG00000004535	TCF4	protein_coding	0	0.142168	0	0
ENSSSCT00000061115	ENSSSCG00000004535	TCF4	protein_coding	0.438116	0.650276	0.233195	0.178745
ENSSSCT00000042622	ENSSSCG00000004535	TCF4	protein_coding	0	0	0	0.155063
ENSSSCT00000065036	ENSSSCG00000004535	TCF4	protein_coding	0.286761	1.78435	0.134112	0.341712
ENSSSCT00000053584	ENSSSCG00000004535	TCF4	protein_coding	2.21045	3.3558	3.1969	2.68389
LNC_000138	XLOC_008916	--	intronic_lncRNA	0.436372	0.348251	0.270274	0.169395
ENSSSCT00000062148	ENSSSCG00000032236	-	protein_coding	0	0	0	0.034238
ENSSSCT00000038773	ENSSSCG00000004537	TXNL1	protein_coding	0	0.74073	2.47529	3.29018
ENSSSCT00000005011	ENSSSCG00000004537	TXNL1	protein_coding	25.4057	24.3086	23.7481	20.4166
ENSSSCT00000059773	ENSSSCG00000004537	TXNL1	protein_coding	0.12214	0.274373	0.114334	0.156422
TUCP_000062	XLOC_009045	--	TUCP	1.91398	1.81443	1.7341	2.08809
ENSSSCT00000037709	ENSSSCG00000004537	TXNL1	protein_coding	18.0672	16.578	12.4701	14.3883
ENSSSCT00000005012	ENSSSCG00000004538	WDR7	protein_coding	0	0	0	0
ENSSSCT00000024820	ENSSSCG00000004538	WDR7	protein_coding	5.79162	6.67758	5.3618	4.38713
ENSSSCT00000061734	ENSSSCG00000004538	WDR7	protein_coding	0.002273	0	0	0
LNC_000567	XLOC_032265	--	intronic_lncRNA	0.409189	0.501349	0.266388	0.401263
LNC_000568	XLOC_032266	--	intronic_lncRNA	0.374224	0.445675	0.337998	0.476962
LNC_000569	XLOC_032267	--	intronic_lncRNA	0.25683	0.537133	0.510751	0.286088
ENSSSCT00000085773	ENSSSCG00000046392	-	protein_coding	0.039269	0	0.019123	0
ENSSSCT00000042417	ENSSSCG00000038971	ST8SIA3	protein_coding	0.056512	0.022239	0.004637	0
ENSSSCT00000082735	ENSSSCG00000038971	ST8SIA3	protein_coding	0	0	0	0
ENSSSCT00000051023	ENSSSCG00000038971	ST8SIA3	protein_coding	0	0.01267	0.014426	0
ENSSSCT00000005015	ENSSSCG00000004540	ONECUT2	protein_coding	0.211422	0.194144	0.345827	0.289423
ENSSSCT00000053748	ENSSSCG00000004541	FECH	protein_coding	2.23371	1.43522	1.1036	0.86706
ENSSSCT00000005016	ENSSSCG00000004541	FECH	protein_coding	1.9257	5.83986	1.65921	1.35731
ENSSSCT00000047084	ENSSSCG00000033063	-	protein_coding	0	0	0	0
ENSSSCT00000005017	ENSSSCG00000004542	NARS	protein_coding	47.6381	73.5332	54.3897	45.4842
ENSSSCT00000064163	ENSSSCG00000004542	NARS	protein_coding	0	0	0	0
LNC_000139	XLOC_009136	--	intronic_lncRNA	0	0	0.00239	2.24479
LNC_000140	XLOC_009136	--	intronic_lncRNA	3.34475	3.30373	2.45633	0
LNC_000570	XLOC_032334	--	intronic_lncRNA	0.130297	0.758496	0.361839	0.56294
LNC_000571	XLOC_032334	--	intronic_lncRNA	0.852687	0.015711	0.196316	0.068556
ENSSSCT00000005018	ENSSSCG00000004543	MTFMT	protein_coding	6.13858	5.73804	4.04102	4.01975
ENSSSCT00000005019	ENSSSCG00000004544	SPG21	protein_coding	23.5458	20.7468	16.4695	15.0626
LNC_000572	XLOC_032335	--	intronic_lncRNA	1.93763	2.26741	1.51367	1.70926
ENSSSCT00000025583	ENSSSCG00000004544	SPG21	protein_coding	12.962	13.545	6.84489	6.40183
ENSSSCT00000085053	ENSSSCG00000004544	SPG21	protein_coding	0.055073	0	0	0
ENSSSCT00000048116	ENSSSCG00000004545	ANKDD1A	protein_coding	0.034473	0.042724	0.034388	0.09817
ENSSSCT00000070488	ENSSSCG00000004545	ANKDD1A	protein_coding	0	0	0	0
ENSSSCT00000074512	ENSSSCG00000004545	ANKDD1A	protein_coding	0	0	0	0
ENSSSCT00000086840	ENSSSCG00000004545	ANKDD1A	protein_coding	0	0	0	0
ENSSSCT00000005020	ENSSSCG00000004545	ANKDD1A	protein_coding	0.092639	0	0	0
ENSSSCT00000056451	ENSSSCG00000037998	-	protein_coding	0.246793	0.324351	0.099504	0.117853
LNC_000573	XLOC_032347	--	lincRNA	0.766243	0.282413	0.423256	0.285244
LNC_000574	XLOC_032347	--	lincRNA	0.641769	0.521256	0.262514	0.218166
TUCP_000063	XLOC_009152	--	TUCP	3.81393	4.0562	4.335	3.4665
ENSSSCT00000089603	ENSSSCG00000004547	-	protein_coding	0.523674	1.78884	0.928353	0.676588
ENSSSCT00000071573	ENSSSCG00000004547	-	protein_coding	0	0	0	0
ENSSSCT00000089006	ENSSSCG00000004547	-	protein_coding	0.005378	0.006315	0.004707	0.002289
ENSSSCT00000054534	ENSSSCG00000004547	-	protein_coding	48.5758	8.05618	43.079	34.7324
ENSSSCT00000005022	ENSSSCG00000004547	-	protein_coding	0	0.019961	0	0.022538
ENSSSCT00000047452	ENSSSCG00000004547	-	protein_coding	0	0	0	0
ENSSSCT00000068924	ENSSSCG00000004547	-	protein_coding	0	0	0	0
ENSSSCT00000005023	ENSSSCG00000004548	PIF1	protein_coding	0	0	0	0
ENSSSCT00000043868	ENSSSCG00000004548	PIF1	protein_coding	0.161077	0.125472	0.095479	0.119406
ENSSSCT00000005024	ENSSSCG00000004549	RBPMS2	protein_coding	0.045341	0.013231	0.016908	0.077696
LNC_000575	XLOC_032363	--	intronic_lncRNA	0.531759	0.21737	0.263525	1.32675
LNC_000576	XLOC_032363	--	intronic_lncRNA	1.21426	1.45515	0.938005	0.58091
ENSSSCT00000064794	ENSSSCG00000004550	OAZ2	protein_coding	24.9469	22.5879	13.5437	17.0804
ENSSSCT00000005026	ENSSSCG00000004550	OAZ2	protein_coding	21.7663	22.6999	16.8823	14.5922
ENSSSCT00000040536	ENSSSCG00000004550	OAZ2	protein_coding	0.247335	0.257753	0	0.622095
ENSSSCT00000005027	ENSSSCG00000004551	ZNF609	protein_coding	4.3048	4.74373	3.40389	1.96135
ENSSSCT00000050240	ENSSSCG00000004551	ZNF609	protein_coding	0	0	0	0.61319
ENSSSCT00000082115	ENSSSCG00000041571	-	protein_coding	0.034218	0.024817	0.01155	0.031915
ENSSSCT00000059350	ENSSSCG00000004552	TRIP4	protein_coding	5.6174	5.85462	4.87163	5.8813
ENSSSCT00000005028	ENSSSCG00000004552	TRIP4	protein_coding	1.34867	0	2.94432	0
LNC_000141	XLOC_009169	--	intronic_lncRNA	0.594574	0.599094	0.650875	0.859716
ENSSSCT00000078372	ENSSSCG00000004552	TRIP4	protein_coding	0.045188	0.036059	0.050975	0.488109
ENSSSCT00000071287	ENSSSCG00000004554	PCLAF	protein_coding	0.017403	0	0.026812	0.008153
ENSSSCT00000088763	ENSSSCG00000004554	PCLAF	protein_coding	0	0	0	0
ENSSSCT00000005031	ENSSSCG00000004554	PCLAF	protein_coding	0	0	0	0
ENSSSCT00000005032	ENSSSCG00000004554	PCLAF	protein_coding	0.578366	0.486566	0.319766	0.416163
ENSSSCT00000085047	ENSSSCG00000045500	-	protein_coding	0.021772	0.028868	0.064944	0.032945
LNC_000577	XLOC_032372	--	intronic_lncRNA	0.451721	0.708046	0.574324	0.583304
ENSSSCT00000063162	ENSSSCG00000004558	CSNK1G1	protein_coding	0	0	0.012358	0.012197
ENSSSCT00000005035	ENSSSCG00000004558	CSNK1G1	protein_coding	2.38057	3.24242	2.1233	2.86863
ENSSSCT00000060507	ENSSSCG00000004558	CSNK1G1	protein_coding	0.206661	1.82563	0	0.131304
ENSSSCT00000046925	ENSSSCG00000004558	CSNK1G1	protein_coding	6.53698	4.90832	8.30344	6.53955
ENSSSCT00000055173	ENSSSCG00000034137	PPIB	protein_coding	41.567	39.5696	35.3107	34.366
ENSSSCT00000040451	ENSSSCG00000037275	SNX22	protein_coding	0	0	0	0
ENSSSCT00000067746	ENSSSCG00000037275	SNX22	protein_coding	0.406171	2.98375	2.22056	2.6203
ENSSSCT00000074924	ENSSSCG00000042703	-	protein_coding	0.482477	0.445272	0.252911	0.020279
ENSSSCT00000067435	ENSSSCG00000042703	-	protein_coding	1.15106	1.32297	0.957247	0.970894
ENSSSCT00000076109	ENSSSCG00000042703	-	protein_coding	0	0	0	0
ENSSSCT00000068863	ENSSSCG00000048062	-	protein_coding	0	0	0	0
ENSSSCT00000069257	ENSSSCG00000042703	-	protein_coding	6.89065	7.5662	6.80938	6.78553
ENSSSCT00000026051	ENSSSCG00000042703	-	protein_coding	0	0	0	0
ENSSSCT00000089160	ENSSSCG00000042703	-	protein_coding	0	4e-06	1e-05	2.90675
ENSSSCT00000075491	ENSSSCG00000047502	-	protein_coding	0.043457	0.137696	0.101954	0.153424
ENSSSCT00000044906	ENSSSCG00000034124	CIAO2A	protein_coding	28.4815	25.6284	19.0933	19.5478
ENSSSCT00000091261	ENSSSCG00000034124	CIAO2A	protein_coding	2.19599	0.589061	2.55121	1.86069
LNC_000578	XLOC_032382	--	antisense_lncRNA	0.544689	0.915979	0.841661	0.408369
ENSSSCT00000041965	ENSSSCG00000021588	DAPK2	protein_coding	0	0	0	0.058034
ENSSSCT00000059507	ENSSSCG00000021588	DAPK2	protein_coding	0.083081	0.032721	0.028244	0.062812
ENSSSCT00000077431	ENSSSCG00000021588	DAPK2	protein_coding	0	0	0.044382	0
ENSSSCT00000028843	ENSSSCG00000021588	DAPK2	protein_coding	0	0	0	0
ENSSSCT00000061524	ENSSSCG00000021588	DAPK2	protein_coding	0.072075	0.070517	0.011169	0
ENSSSCT00000074744	ENSSSCG00000021588	DAPK2	protein_coding	0	0	0	0
ENSSSCT00000005038	ENSSSCG00000004561	HERC1	protein_coding	0	0	0	0
ENSSSCT00000026841	ENSSSCG00000004561	HERC1	protein_coding	7.15631	7.61681	5.09112	4.51253
ENSSSCT00000044262	ENSSSCG00000004561	HERC1	protein_coding	0.552289	0.494535	0.32206	0.324905
ENSSSCT00000071804	ENSSSCG00000004561	HERC1	protein_coding	0.137518	0.10699	0.374352	0.022375
LNC_000579	XLOC_032397	--	intronic_lncRNA	0.363375	0	0.384491	0.129946
LNC_000580	XLOC_032397	--	intronic_lncRNA	0.450752	0.352896	0.094484	0.074003
LNC_000581	XLOC_032398	--	intronic_lncRNA	0.562478	0.399287	0.245227	0.471861
LNC_000582	XLOC_032399	--	intronic_lncRNA	0.492896	0.530024	0.643001	0.354115
ENSSSCT00000054263	ENSSSCG00000038786	-	protein_coding	0.241437	0.553263	0.759902	0.183865
ENSSSCT00000029412	ENSSSCG00000028737	USP3	protein_coding	2.36422	5.36285	2.44495	2.05202
ENSSSCT00000031114	ENSSSCG00000028737	USP3	protein_coding	1.80949	0.269021	1.23692	0.543229
ENSSSCT00000055085	ENSSSCG00000028737	USP3	protein_coding	0	0	0	0
ENSSSCT00000081867	ENSSSCG00000028737	USP3	protein_coding	1.32365	1.45842	0.888518	2.26982
ENSSSCT00000005040	ENSSSCG00000028737	USP3	protein_coding	0.148775	0	0.823998	0
LNC_000142	XLOC_009210	--	intronic_lncRNA	0.815535	1.40516	0.837998	1.03009
LNC_000143	XLOC_009210	--	intronic_lncRNA	0.406997	0.148088	0.039348	0.114372
ENSSSCT00000078585	ENSSSCG00000032949	APH1B	protein_coding	0	1.07679	0.330605	0.211658
ENSSSCT00000005044	ENSSSCG00000004565	CA12	protein_coding	0.114654	0	0.014682	0.01347
ENSSSCT00000062560	ENSSSCG00000004565	CA12	protein_coding	0.297809	0.290791	0.123385	0.140742
ENSSSCT00000070413	ENSSSCG00000004565	CA12	protein_coding	0	0	0	0
ENSSSCT00000073832	ENSSSCG00000004565	CA12	protein_coding	0	0.158245	0	0
ENSSSCT00000082294	ENSSSCG00000004565	CA12	protein_coding	0	0	0	0
ENSSSCT00000026677	ENSSSCG00000026571	RAB8B	protein_coding	15.5919	10.6047	16.7007	17.744
ENSSSCT00000047575	ENSSSCG00000032949	APH1B	protein_coding	0	0	0	0
ENSSSCT00000055933	ENSSSCG00000032949	APH1B	protein_coding	2.76164	2.34298	1.06018	0.317072
ENSSSCT00000061279	ENSSSCG00000026571	RAB8B	protein_coding	0.489838	0	0.376288	0.418195
ENSSSCT00000052686	ENSSSCG00000026571	RAB8B	protein_coding	0.527116	4.68219	0.451531	0.366692
TUCP_000064	XLOC_009239	--	TUCP	1.36427	1.52359	1.43541	1.73597
ENSSSCT00000056693	ENSSSCG00000026571	RAB8B	protein_coding	0	0.299045	0	0
LNC_000583	XLOC_032447	--	intronic_lncRNA	1.5859	1.89777	1.13052	1.57902
ENSSSCT00000027612	ENSSSCG00000023158	RPS27L	protein_coding	12.2414	11.3482	8.15933	8.59721
ENSSSCT00000080692	ENSSSCG00000023158	RPS27L	protein_coding	1.48733	1.84643	0.729949	1.39915
ENSSSCT00000005048	ENSSSCG00000004569	LACTB	protein_coding	25.0132	24.4604	23.2429	23.8827
ENSSSCT00000041703	ENSSSCG00000004569	LACTB	protein_coding	1.52953	2.24586	1.11922	2.42028
LNC_000144	XLOC_009248	--	intronic_lncRNA	0.769949	0.93635	1.15464	1.15863
LNC_000145	XLOC_009248	--	intronic_lncRNA	0.516871	0.390468	0	0.501455
ENSSSCT00000050713	ENSSSCG00000004570	-	protein_coding	1.95355	0.957662	0.680799	0.768132
ENSSSCT00000005049	ENSSSCG00000004570	-	protein_coding	0.0862	0.097661	0.215865	0.343461
ENSSSCT00000045362	ENSSSCG00000004570	-	protein_coding	0.66221	0.387517	0.190676	0
ENSSSCT00000071412	ENSSSCG00000004570	-	protein_coding	0.037667	0.102852	0.140758	0.091871
ENSSSCT00000061453	ENSSSCG00000004570	-	protein_coding	0	0	0.230907	0
ENSSSCT00000038839	ENSSSCG00000004570	-	protein_coding	0	0.008024	0.016147	0
ENSSSCT00000065037	ENSSSCG00000004570	-	protein_coding	0	0.272204	0.062989	0.217532
LNC_000146	XLOC_009265	--	intronic_lncRNA	0.583981	0.650104	0.421493	0.249609
ENSSSCT00000071569	ENSSSCG00000004570	-	protein_coding	0.172962	0.59063	0.222204	0.039614
ENSSSCT00000025342	ENSSSCG00000024088	TLN2	protein_coding	0	0	0.038607	0.060256
ENSSSCT00000051920	ENSSSCG00000024088	TLN2	protein_coding	0.046047	0.037738	0.005259	0.006929
ENSSSCT00000074428	ENSSSCG00000024088	TLN2	protein_coding	0	0	0	0
ENSSSCT00000079320	ENSSSCG00000046767	-	protein_coding	0.014803	0.028271	0	0.045866
LNC_000584	XLOC_032530	--	lincRNA	0.216992	0.079704	0.457025	0.588338
TUCP_000065	XLOC_009317	--	TUCP	3.35678	3.01559	4.62582	6.77336
ENSSSCT00000005051	ENSSSCG00000004572	-	protein_coding	25.9604	21.7262	33.8901	41.2351
ENSSSCT00000056300	ENSSSCG00000035016	-	protein_coding	5.22039	4.64189	5.64076	9.76949
ENSSSCT00000040741	ENSSSCG00000004573	-	protein_coding	1.46063	1.39919	1.04213	0.71241
TUCP_000066	XLOC_009338	--	TUCP	0.956684	0.786442	0.800689	0.79663
LNC_000147	XLOC_009338	--	antisense_lncRNA	0.367757	0.575198	0.375067	0.206562
TUCP_000067	XLOC_009338	--	TUCP	0.410902	0.281621	0.150864	0.30087
LNC_000585	XLOC_032550	--	lincRNA	0.438354	0.151852	0.127677	0.351417
LNC_000586	XLOC_032552	--	intronic_lncRNA	1.10165	1.47234	1.10399	1.09994
ENSSSCT00000053839	ENSSSCG00000036431	VPS13C	protein_coding	0.043765	0.004325	0	0
ENSSSCT00000061270	ENSSSCG00000036431	VPS13C	protein_coding	0	0	8.66985	9.09083
ENSSSCT00000073097	ENSSSCG00000036431	VPS13C	protein_coding	0	37.8054	0	0
ENSSSCT00000086072	ENSSSCG00000036431	VPS13C	protein_coding	11.4445	0	0.007902	0.023186
ENSSSCT00000062985	ENSSSCG00000036431	VPS13C	protein_coding	25.3978	3.96927	25.5243	20.3662
ENSSSCT00000080573	ENSSSCG00000004576	RORA	protein_coding	0.196971	0	0.167867	0
LNC_000587	XLOC_032645	--	intronic_lncRNA	0.404166	0.407537	0.403847	0.191995
ENSSSCT00000057944	ENSSSCG00000004576	RORA	protein_coding	0.602415	1.38194	0.683161	0.585631
ENSSSCT00000005055	ENSSSCG00000004576	RORA	protein_coding	0.306048	0	0	0
ENSSSCT00000083166	ENSSSCG00000004576	RORA	protein_coding	0.034369	0	0	0.130504
ENSSSCT00000047039	ENSSSCG00000004577	ICE2	protein_coding	0.102529	0.27923	1.8235	0.018463
ENSSSCT00000084527	ENSSSCG00000004577	ICE2	protein_coding	2.25206	1.98713	0	1.57712
ENSSSCT00000025364	ENSSSCG00000004577	ICE2	protein_coding	0.037651	0.073945	0	0.009654
ENSSSCT00000005056	ENSSSCG00000004577	ICE2	protein_coding	0	0	0	0
TUCP_000177	XLOC_032656	--	TUCP	23.5022	26.602	24.324	24.8033
ENSSSCT00000046654	ENSSSCG00000004578	ANXA2	protein_coding	2.09299	2.4362	3.33116	3.69035
ENSSSCT00000061725	ENSSSCG00000004578	ANXA2	protein_coding	106.462	110.222	105.071	109.203
ENSSSCT00000005057	ENSSSCG00000004578	ANXA2	protein_coding	18.4326	21.7273	24.8725	6.52664
ENSSSCT00000034155	ENSSSCG00000004578	ANXA2	protein_coding	312.03	285.689	268.594	241.791
ENSSSCT00000047445	ENSSSCG00000004578	ANXA2	protein_coding	0	0	0	0
ENSSSCT00000087442	ENSSSCG00000004578	ANXA2	protein_coding	0.90317	0.785122	0.760226	0.900051
ENSSSCT00000057347	ENSSSCG00000035244	FOXB1	protein_coding	0.085046	0.110462	0.060223	0.072406
ENSSSCT00000005061	ENSSSCG00000004582	BNIP2	protein_coding	2.53441	4.26367	4.63875	4.58166
ENSSSCT00000040315	ENSSSCG00000004582	BNIP2	protein_coding	4.42924	2.99721	1.76104	2.37429
LNC_000588	XLOC_032750	--	intronic_lncRNA	0.949953	0.952992	0.568085	0.850442
ENSSSCT00000084913	ENSSSCG00000004583	-	protein_coding	11.2717	10.4504	9.1794	10.577
ENSSSCT00000065435	ENSSSCG00000004582	BNIP2	protein_coding	0.006918	0.004908	0	0
ENSSSCT00000005062	ENSSSCG00000004583	-	protein_coding	1.64201	3.34775	3.66785	0.723401
ENSSSCT00000085994	ENSSSCG00000004583	-	protein_coding	14.4468	13.004	10.0878	12.8616
ENSSSCT00000083956	ENSSSCG00000004584	GCNT3	protein_coding	0.039148	0.038222	0	0.051408
ENSSSCT00000074821	ENSSSCG00000004584	GCNT3	protein_coding	0	0	0.048333	0
ENSSSCT00000041900	ENSSSCG00000004584	GCNT3	protein_coding	0	0	0	0
ENSSSCT00000086490	ENSSSCG00000004584	GCNT3	protein_coding	0	0.007403	0	0.003578
ENSSSCT00000005063	ENSSSCG00000004584	GCNT3	protein_coding	0	0	0	0
ENSSSCT00000005065	ENSSSCG00000004586	FAM81A	protein_coding	0.124633	0.144304	0.145894	0.136243
ENSSSCT00000062699	ENSSSCG00000004586	FAM81A	protein_coding	0	0	0	0
LNC_000589	XLOC_032761	--	lincRNA	17.4389	22.8406	17.9308	17.963
LNC_000148	XLOC_009577	--	lincRNA	1.22265	1.54313	2.82699	1.32275
LNC_000590	XLOC_032764	--	intronic_lncRNA	0.920355	1.07382	0.885293	0.938851
ENSSSCT00000005066	ENSSSCG00000004587	MYO1E	protein_coding	4.26801	2.26508	1.67033	2.22619
ENSSSCT00000076955	ENSSSCG00000004587	MYO1E	protein_coding	0	0	0	0
ENSSSCT00000088211	ENSSSCG00000004587	MYO1E	protein_coding	0	0	0	0
ENSSSCT00000063902	ENSSSCG00000004587	MYO1E	protein_coding	6.18602	9.07507	7.54934	7.84707
ENSSSCT00000071864	ENSSSCG00000004588	CCNB2	protein_coding	0.007815	0	0	0
ENSSSCT00000076674	ENSSSCG00000004588	CCNB2	protein_coding	0.024957	0	0	0
ENSSSCT00000005069	ENSSSCG00000004588	CCNB2	protein_coding	0.346533	0.225246	0.414847	0.359524
ENSSSCT00000005070	ENSSSCG00000004589	RNF111	protein_coding	3.91109	4.55082	2.70639	7.02755
ENSSSCT00000042854	ENSSSCG00000004589	RNF111	protein_coding	3.85579	3.96312	5.5558	0.476695
ENSSSCT00000038790	ENSSSCG00000004589	RNF111	protein_coding	0	0	0	0
LNC_000149	XLOC_009587	--	intronic_lncRNA	0.181383	0.270041	0.148898	0.548707
LNC_000150	XLOC_009588	--	intronic_lncRNA	0.729582	0.970144	0.885126	0.961615
TUCP_000178	XLOC_032772	--	TUCP	0.30194	0.337966	0.372545	0.829347
TUCP_000179	XLOC_032772	--	TUCP	1.22141	0.893205	1.1905	1.11189
ENSSSCT00000005073	ENSSSCG00000004592	SLTM	protein_coding	0.005073	1.27572	1.16352	0.004949
ENSSSCT00000087362	ENSSSCG00000004592	SLTM	protein_coding	0	0	0	0
ENSSSCT00000005071	ENSSSCG00000004592	SLTM	protein_coding	3.7104	2.9765	3.7779	3.48446
ENSSSCT00000086226	ENSSSCG00000004592	SLTM	protein_coding	0	0	0	0
ENSSSCT00000039763	ENSSSCG00000004592	SLTM	protein_coding	0.721082	0	0.679398	0
ENSSSCT00000089628	ENSSSCG00000004592	SLTM	protein_coding	0.444677	0.375003	0.016734	0.58543
ENSSSCT00000043725	ENSSSCG00000004592	SLTM	protein_coding	3.18113	2.94025	2.27399	2.55109
ENSSSCT00000037087	ENSSSCG00000004592	SLTM	protein_coding	0.772326	0.857958	0.676388	1.15344
ENSSSCT00000052540	ENSSSCG00000004592	SLTM	protein_coding	1.0916	0.99246	1.19894	1.16322
ENSSSCT00000022531	ENSSSCG00000024131	MINDY2	protein_coding	1.5083	1.23684	1.22218	1.02988
ENSSSCT00000025255	ENSSSCG00000024131	MINDY2	protein_coding	2.2204	0.853326	0.343716	0.313041
LNC_000151	XLOC_009612	--	intronic_lncRNA	0.240451	0.432648	0.26686	0.05892
ENSSSCT00000088907	ENSSSCG00000004595	ADAM10	protein_coding	13.5511	9.62684	6.37676	6.98419
ENSSSCT00000082688	ENSSSCG00000004595	ADAM10	protein_coding	0	0	0	0
ENSSSCT00000068164	ENSSSCG00000004595	ADAM10	protein_coding	0	0	0	0
ENSSSCT00000032619	ENSSSCG00000004595	ADAM10	protein_coding	6.3805	11.6341	17.3647	14.403
ENSSSCT00000005076	ENSSSCG00000004595	ADAM10	protein_coding	0	0	0	0
ENSSSCT00000075460	ENSSSCG00000004595	ADAM10	protein_coding	0.071402	0.047374	0.022862	0.0529
ENSSSCT00000026361	ENSSSCG00000024660	-	protein_coding	5.45494	7.4592	4.95938	4.72545
ENSSSCT00000042325	ENSSSCG00000004596	LIPC	protein_coding	0.017295	0.070034	0.022632	0.105471
ENSSSCT00000005077	ENSSSCG00000004596	LIPC	protein_coding	0	0	0	0
ENSSSCT00000040535	ENSSSCG00000004596	LIPC	protein_coding	0	0	0	0
ENSSSCT00000024465	ENSSSCG00000025578	ALDH1A2	protein_coding	0	0	0	0
ENSSSCT00000005078	ENSSSCG00000004597	AQP9	protein_coding	0.905359	0.735547	0.79066	0.785144
ENSSSCT00000069585	ENSSSCG00000046774	-	protein_coding	0.030697	0.045916	0	0.021533
ENSSSCT00000027950	ENSSSCG00000025578	ALDH1A2	protein_coding	0	0	0	0
ENSSSCT00000070862	ENSSSCG00000025578	ALDH1A2	protein_coding	0	0	0	0
ENSSSCT00000072756	ENSSSCG00000025578	ALDH1A2	protein_coding	0.099327	0.06211	0.11876	0.035003
ENSSSCT00000027727	ENSSSCG00000030605	POLR2M	protein_coding	11.6547	11.957	9.43135	8.63687
TUCP_000068	XLOC_009689	--	TUCP	1.04776	0.843684	0.732442	0.710107
ENSSSCT00000051070	ENSSSCG00000030605	POLR2M	protein_coding	1.62267	0.863507	1.11385	1.10639
ENSSSCT00000005079	ENSSSCG00000004598	-	protein_coding	0.046612	0.054201	0.033493	0
ENSSSCT00000046256	ENSSSCG00000004598	-	protein_coding	0	0	0	0
ENSSSCT00000082037	ENSSSCG00000004598	-	protein_coding	0	0	0	0
ENSSSCT00000055043	ENSSSCG00000004598	-	protein_coding	0	0	0	0
ENSSSCT00000082646	ENSSSCG00000004598	-	protein_coding	0.015095	0.027742	0	0.017766
ENSSSCT00000045756	ENSSSCG00000004598	-	protein_coding	0	0	0	0
ENSSSCT00000044055	ENSSSCG00000035038	CGNL1	protein_coding	0.032622	0	0.048437	0.100204
ENSSSCT00000055276	ENSSSCG00000035038	CGNL1	protein_coding	0.155787	0.154863	0.017818	0.023386
ENSSSCT00000038569	ENSSSCG00000035038	CGNL1	protein_coding	0	0	0	0
ENSSSCT00000005081	ENSSSCG00000004600	TCF12	protein_coding	0.643702	3.83167	0.620349	0.451217
ENSSSCT00000062025	ENSSSCG00000004600	TCF12	protein_coding	0.003074	0	0	0
ENSSSCT00000043785	ENSSSCG00000004600	TCF12	protein_coding	12.4453	9.93889	10.248	8.04906
ENSSSCT00000064267	ENSSSCG00000004600	TCF12	protein_coding	0.205174	0.044074	0.01511	0.065299
ENSSSCT00000034080	ENSSSCG00000004600	TCF12	protein_coding	0	0	0	0
TUCP_000069	XLOC_009713	--	TUCP	0.848374	0.943625	0.857561	0.881238
ENSSSCT00000061260	ENSSSCG00000004600	TCF12	protein_coding	0	0.016992	0.03205	0.014411
ENSSSCT00000084102	ENSSSCG00000004600	TCF12	protein_coding	0.315023	0.207529	0.351674	0.251911
ENSSSCT00000082764	ENSSSCG00000041181	-	protein_coding	0.104784	0.178487	0.071578	0.114857
TUCP_000070	XLOC_009713	--	TUCP	0	0.344263	0	0.014623
ENSSSCT00000080278	ENSSSCG00000043390	-	protein_coding	0.168521	0.161288	0.16286	0.145016
TUCP_000071	XLOC_009713	--	TUCP	0.192505	0.4596	0.11216	0.177811
ENSSSCT00000054455	ENSSSCG00000026960	-	protein_coding	0.11463	0.061373	0.074381	0.083246
ENSSSCT00000043281	ENSSSCG00000026960	-	protein_coding	1.9237	2.30819	1.80844	1.4426
LNC_000591	XLOC_032871	--	intronic_lncRNA	0.280973	0.321148	0.39413	0.09951
ENSSSCT00000088572	ENSSSCG00000046217	-	protein_coding	0	0.010824	0	0.009305
ENSSSCT00000072426	ENSSSCG00000004601	MNS1	protein_coding	0	0	0	0
ENSSSCT00000005082	ENSSSCG00000004601	MNS1	protein_coding	0	0.020725	0.006648	0
ENSSSCT00000005083	ENSSSCG00000004602	TEX9	protein_coding	0.278673	0.349539	0.091558	0.374368
ENSSSCT00000067547	ENSSSCG00000004602	TEX9	protein_coding	0.06449	0.041186	0.067696	0.061642
ENSSSCT00000005084	ENSSSCG00000004603	RFX7	protein_coding	3.04908	3.32675	2.71246	2.25522
ENSSSCT00000071443	ENSSSCG00000049979	-	protein_coding	0	0.058336	0.013781	0.083444
LNC_000592	XLOC_032891	--	intronic_lncRNA	0.343719	0	0.036208	0.320404
ENSSSCT00000050572	ENSSSCG00000037499	NEDD4	protein_coding	0.898456	0.743478	0.730696	0.4299
ENSSSCT00000024384	ENSSSCG00000037499	NEDD4	protein_coding	0	0.089155	0	0.169855
ENSSSCT00000039109	ENSSSCG00000037499	NEDD4	protein_coding	0	0	0	0
ENSSSCT00000066202	ENSSSCG00000037499	NEDD4	protein_coding	0.184904	0.381945	0.249881	0.148168
ENSSSCT00000055885	ENSSSCG00000035798	PRTG	protein_coding	0	0	0	0
ENSSSCT00000054654	ENSSSCG00000035798	PRTG	protein_coding	0.023576	0.026345	0.014624	0.031461
ENSSSCT00000068573	ENSSSCG00000004607	PYGO1	protein_coding	0	0	0	0
ENSSSCT00000005088	ENSSSCG00000004607	PYGO1	protein_coding	0.053655	0.041692	0.109316	0.172899
ENSSSCT00000071949	ENSSSCG00000004608	DNAAF4	protein_coding	0.04974	0.041017	0.005426	0.042592
ENSSSCT00000073247	ENSSSCG00000004608	DNAAF4	protein_coding	0	0.025422	0	0.027321
ENSSSCT00000084130	ENSSSCG00000004608	DNAAF4	protein_coding	0	0	0	0
ENSSSCT00000005089	ENSSSCG00000004608	DNAAF4	protein_coding	0	0	0	0
ENSSSCT00000048314	ENSSSCG00000004610	CCPG1	protein_coding	1.66638	1.80465	1.57736	1.6556
ENSSSCT00000038673	ENSSSCG00000032854	C15orf65	protein_coding	0.009656	0.021164	0.055232	0.007971
ENSSSCT00000005091	ENSSSCG00000004610	CCPG1	protein_coding	1.35883	0.125152	1.60935	1.05297
ENSSSCT00000053631	ENSSSCG00000004610	CCPG1	protein_coding	8.50858	9.20828	5.70603	6.12617
ENSSSCT00000064058	ENSSSCG00000004610	CCPG1	protein_coding	42.4054	41.9958	30.9233	31.5739
ENSSSCT00000044453	ENSSSCG00000004610	CCPG1	protein_coding	46.4405	47.98	35.6602	32.5294
ENSSSCT00000036884	ENSSSCG00000032619	PIGB	protein_coding	1.08239	1.32871	1.88033	1.57567
ENSSSCT00000056104	ENSSSCG00000032619	PIGB	protein_coding	0.032738	0.021632	0.037307	0.010917
ENSSSCT00000069757	ENSSSCG00000032619	PIGB	protein_coding	0.082341	0.063629	0.004344	0.045242
ENSSSCT00000037937	ENSSSCG00000004612	RAB27A	protein_coding	0	0.529039	0	0
ENSSSCT00000038357	ENSSSCG00000004612	RAB27A	protein_coding	2.37108	1.4351	1.90024	2.6664
LNC_000593	XLOC_032933	--	intronic_lncRNA	0.90769	0.130644	0.057119	0.431811
[truncated: 61,253 more rows]
